# Supplementary material for: Differences in Gut Metabolites and Microbial Composition and Functions between Egyptian and U.S. Children Are Consistent with Their Diets
Source: mSystems. 2017 Feb 7;2(1):e00169-16. doi: 10.1128/mSystems.00169-16 (PMC5296411; doi:10.1128/mSystems.00169-16)
Supplement: TABLE S1 [file sys001172084st6.xlsx]

## Sheet: Sheet1
Supplementary table 1
Genus	Corresponding class	Wmean - egkHLT	Wmean - uskHLT	Mann-Whitney U test - FDR adjusted		egkHLT01	egkHLT02	egkHLT03	egkHLT04	egkHLT05	egkHLT06	egkHLT07	egkHLT08	egkHLT10	egkHLT11	egkHLT12	egkHLT14	egkHLT15	egkHLT16	egkHLT17	egkHLT19	egkHLT20	egkHLT22	egkHLT23	egkHLT24	egkHLT25	egkHLT26	egkHLT27	egkHLT28	egkHLT29	egkHLT30	egkHLT31	egkHLT32		uskHLT01	uskHLT02	uskHLT03	uskHLT04	uskHLT05	uskHLT06	uskHLT07	uskHLT08	uskHLT09	uskHLT10	uskHLT11	uskHLT12	uskHLT13	uskHLT14
1-68	Clostridia	0	3.50896e-06	0.389304		0	0	0	0	0	0	0	0	0	0	0	0	0	0	0	0	0	0	0	0	0	0	0	0	0	0	0	0		0	0	0	0	0	0	9.47418e-05	0	0	0	0	0	0	0
02d06	Clostridia	5.36275e-06	7.28783e-06	0.858517		0	0	0	0	0	0	0	9.47418e-05	0	0	0	0	0	9.47418e-05	0	0	0	0	0	0	0	0	0	9.47418e-05	0	0	0	0		0	9.47418e-05	0	9.47418e-05	0	0	0	0	0	0	0	0	0	0
Acidaminococcus	Clostridia	0.000915723	0.000634483	0.389304		0.000189484	0	0.000189484	0.000473709	0	0.000189484	0.000473709	0.000284225	9.47418e-05	0.000378967	0.000189484	0.00217906	0.000852676	0.000757935	0.000189484	0.000757935	0	0.000757935	0.000568451	0.000568451	0.000663193	0.000473709	0.000284225	0.000852676	0.0193273	0.000473709	0.00104216	0.00426338		0.000473709	0.000189484	0.000473709	0.000663193	0.000568451	0.000947418	0.000757935	0.000947418	0.000663193	0.000852676	0.000663193	0.000663193	0.000189484	0.000663193
Acinetobacter	Gammaproteobacteria	0.000394345	0.000530833	0.65575		0.000568451	0.000663193	0.000284225	0.000189484	0.00104216	0.000378967	0.000568451	0.000663193	0.000852676	0.000189484	0.000284225	0.000189484	0.000378967	0.000852676	0.000852676	0.000757935	0.000378967	0.000189484	9.47418e-05	0.000189484	0.000568451	0.000284225	0.000284225	0.000378967	9.47418e-05	0.000284225	0.000284225	9.47418e-05		0.00161061	0.00151587	9.47418e-05	0.000284225	0.00198958	0.000189484	0.000189484	0.000284225	9.47418e-05	0.000284225	0.000473709	0.000473709	0.00132639	0.000378967
Actinobacillus	Gammaproteobacteria	1.72258e-06	0	0.65575		0	9.47418e-05	0	0	0	0	0	0	0	0	0	0	0	0	0	0	0	0	0	0	0	0	0	0	0	0	0	0		0	0	0	0	0	0	0	0	0	0	0	0	0	0
Actinomyces	Actinobacteria	0.00012967	0.000229375	0.148545		0	9.47418e-05	0.000189484	0.000284225	0	0.000284225	9.47418e-05	0.000284225	0	9.47418e-05	9.47418e-05	0.000189484	9.47418e-05	0	0	0.000284225	0	0.000189484	0.000189484	9.47418e-05	0.000284225	0.000189484	0.000378967	9.47418e-05	9.47418e-05	0.000189484	0	9.47418e-05		0.000568451	0.000284225	0.000189484	0.000378967	0.000473709	0.000378967	9.47418e-05	0.000378967	9.47418e-05	0.000189484	9.47418e-05	0.000189484	0	0
Adlercreutzia	Coriobacteriia	0.000772168	0.00290373	0		0.000378967	0.0011369	0.000378967	0.000663193	0.000757935	0.000663193	0.000663193	0.00104216	0.000568451	0.000852676	0.00104216	0.00132639	0.000663193	0.00132639	0.000663193	0.00104216	0.000473709	0.000757935	0.000378967	0.000568451	0.000852676	0.000663193	0.000852676	0.000757935	0.000757935	0.000378967	0.000947418	0.00132639		0.00691615	0.0011369	0.00236855	0.000378967	0.000947418	0.0022738	0.00483183	0.000852676	0.0022738	0.0074846	0.00331596	0.00284225	0.00303174	0.00416864
Aggregatibacter	Gammaproteobacteria	8.21096e-05	8.12073e-05	0.899802		0	0.000189484	9.47418e-05	9.47418e-05	9.47418e-05	9.47418e-05	9.47418e-05	9.47418e-05	0	0	0	0	0.000189484	9.47418e-05	0	0	0	0.000189484	9.47418e-05	0.000189484	9.47418e-05	9.47418e-05	9.47418e-05	9.47418e-05	9.47418e-05	0	0.000189484	9.47418e-05		9.47418e-05	9.47418e-05	0	0	9.47418e-05	0.000189484	0	0.000189484	9.47418e-05	0.000189484	0.000189484	0	0	0
Akkermansia	Verrucomicrobiae	0.00193138	0.00948629	0.0184286		0.000284225	0.000663193	0.0011369	0.0022738	0.000852676	0.000568451	0.00322122	0.00104216	0.000757935	0.000852676	0.000568451	0.00265277	0.00284225	0.00284225	0.000947418	0.00483183	9.47418e-05	0.00445287	0.00198958	0.00350545	0.00246329	0.00246329	0.00161061	0.00198958	0.0022738	0.0022738	0.00284225	0.00246329		0.000757935	0.00198958	0.00587399	0.0243486	0.00360019	0.0661298	0.00454761	0.00284225	0.0252013	0.0433918	0.00217906	0.00274751	0.00180009	0.00350545
Anaerobacillus	Bacilli	6.09055e-05	1.1369e-05	0.175583		0	9.47418e-05	9.47418e-05	0	9.47418e-05	9.47418e-05	0.000189484	0	0	9.47418e-05	0	9.47418e-05	0.000189484	0.000189484	0	9.47418e-05	0	9.47418e-05	9.47418e-05	0	9.47418e-05	0	0	9.47418e-05	0	0	9.47418e-05	0		9.47418e-05	0	0	0	0	0	9.47418e-05	0	0	0	0	0	0	9.47418e-05
Anaerococcus	Clostridia	5.26343e-06	7.28783e-06	0.680182		0	0	0	0	0.000189484	0	0	0	0	0	0	0	0	0	0	0	0	0	0	0	0	0	0	9.47418e-05	0	0	0	0		0	9.47418e-05	0	0	0	0	0	0	0	0	9.47418e-05	0	0	0
Anaerofustis	Clostridia	9.28841e-06	5.16774e-05	0.0731		0	0	0	0	0	0	9.47418e-05	0	0	0	0	0	0	0	0	0	9.47418e-05	0	0	0	9.47418e-05	0	0	0	0	0	9.47418e-05	9.47418e-05		0	0	9.47418e-05	9.47418e-05	0	0	0	9.47418e-05	9.47418e-05	9.47418e-05	9.47418e-05	0	0	0.000189484
Anaerostipes	Clostridia	0.000913891	0.00188793	0		0.000852676	0.000852676	0.00151587	0.000473709	0.000852676	0.0011369	0.000757935	0.000852676	0.000663193	0.000852676	0.000378967	0.000947418	0.000663193	0.000663193	0.00217906	0.00132639	0.000947418	0.0011369	0.00104216	0.000947418	0.00151587	0.000947418	0.000568451	0.000947418	0.000568451	0.000852676	0.00132639	0.000663193		0.00151587	0.00208432	0.00322122	0.00274751	0.0011369	0.00161061	0.00142113	0.00123164	0.000757935	0.000757935	0.00255803	0.002937	0.00180009	0.00303174
Anaerotruncus	Clostridia	2.41894e-05	6.02903e-05	0.389304		9.47418e-05	0	0.000189484	9.47418e-05	9.47418e-05	0	9.47418e-05	9.47418e-05	9.47418e-05	0	0	0	0	0	0	0	0.000189484	0	0	0.000189484	0	0	0	0	0	0	0	0		0.000473709	0	0	0.000284225	0	0.000189484	9.47418e-05	9.47418e-05	0.000189484	0	0	0	0	0
Anaerovibrio	Clostridia	0.000562078	0.000326726	0.581524		0.000852676	0.000473709	0.00123164	0.000284225	0.000284225	0.000378967	0.000473709	0.00132639	0.000189484	0.0022738	0.00151587	0.000852676	0.002937	0.000378967	0.000284225	0.000473709	0.0011369	0.000378967	0.000284225	0.000284225	0.000378967	9.47418e-05	0.000568451	0.000378967	0.000189484	0.000189484	0.000378967	0.000378967		0.000284225	0.000568451	9.47418e-05	0.000473709	0.000284225	0.000284225	0.000284225	0.000284225	0.000378967	0.000189484	0.000378967	0.000284225	0.000473709	0.000378967
Anaerovorax	Clostridia	7.15033e-06	7.28783e-06	0.84592		0	0	0	0	0	0	0	0	9.47418e-05	0	0	0	0	0.000189484	0	0	9.47418e-05	0	0	0	0	0	0	0	0	0	0	0		0	0	0	0	0	9.47418e-05	0	0	9.47418e-05	0	0	0	0	0
Arthrobacter	Actinobacteria	1.72258e-06	0	0.65575		0	0	0	0	0	0	0	0	0	0	0	0	0	0	0	0	0	0	0	0	0	0	9.47418e-05	0	0	0	0	0		0	0	0	0	0	0	0	0	0	0	0	0	0	0
Atopobium	Coriobacteriia	1.70535e-05	4.73709e-05	0.389304		0	0	0	0	0	0	0	0	0	0	9.47418e-05	0	0	9.47418e-05	0	0	9.47418e-05	0.000284225	0	9.47418e-05	0	0	0	0	0.000189484	0	0	0		0	9.47418e-05	0	9.47418e-05	0.000189484	0	9.47418e-05	0	0	0	0	0.000189484	0	0.000378967
Bacteroides	Bacteroidia	0.0272931	0.109913	0		0.0198958	0.0232117	0.0212222	0.0291805	0.0250118	0.0189484	0.0354334	0.0251066	0.0357177	0.025675	0.0211274	0.0274751	0.0337281	0.0248224	0.0246329	0.037423	0.0157271	0.0367598	0.0215064	0.028991	0.0301279	0.0306964	0.0273804	0.0322122	0.0232117	0.0322122	0.0294647	0.0282331		0.0656561	0.0874467	0.144197	0.0995737	0.125249	0.118238	0.190526	0.104595	0.0855519	0.142492	0.055045	0.134344	0.0396968	0.142113
Balneimonas	Alphaproteobacteria	1.09317e-05	3.50896e-06	0.65575		0	9.47418e-05	0	0	0	0	0	0	0	0	0	0	9.47418e-05	0	0	0	0	9.47418e-05	0	0	0	0	0.000284225	0	0	0	0	0		0	0	0	0	0	0	0	0	0	0	0	9.47418e-05	0	0
Bifidobacterium	Actinobacteria	0.0468709	0.0423649	0.836111		0.0992894	0.0636665	0.0336333	0.0371388	0.043676	0.0640455	0.0430128	0.043297	0.0637613	0.0266225	0.067172	0.0669825	0.0281383	0.0362861	0.0308858	0.0353387	0.0337281	0.0571293	0.0475604	0.031549	0.0384652	0.0362861	0.0456656	0.0378967	0.122975	0.0660351	0.0493605	0.0273804		0.0362861	0.026433	0.0519185	0.0245381	0.0369493	0.0539081	0.0451919	0.0279488	0.0568451	0.0764567	0.0945523	0.0341071	0.0335386	0.0254856
Bilophila	Deltaproteobacteria	0.000974908	0.00173315	0.191846		0.000568451	0.000663193	0.00142113	0.00142113	0.00303174	0.00236855	0.00142113	0.00246329	0.0011369	0.00123164	0.000663193	0.00123164	0.000663193	0.00104216	0.000852676	0.000284225	0.000663193	0.000947418	0.000378967	0.00123164	0.000947418	0.000947418	0.000757935	0.000473709	0.000663193	0.000473709	0.000663193	0.000378967		0.00255803	0.002937	0.00255803	0.00473709	0.000852676	0.00189484	0.000189484	0.00246329	0.00208432	0.000473709	0.00180009	0.000757935	0.000947418	0.000663193
Blautia	Clostridia	0.024015	0.0418194	0		0.0252961	0.0288015	0.0266225	0.0247276	0.019801	0.0252961	0.0164851	0.0211274	0.0241592	0.0283278	0.0228328	0.0206537	0.0180957	0.0212222	0.0187589	0.0252961	0.0188536	0.0356229	0.0236855	0.0221696	0.0242539	0.0245381	0.0259593	0.0250118	0.025675	0.0214117	0.0283278	0.0288963		0.0370441	0.0520133	0.0434865	0.0601611	0.0472762	0.0384652	0.04955	0.0447181	0.0307911	0.0409285	0.0359072	0.0360019	0.0435812	0.0257698
Brachyspira	Brachyspirae	1.72258e-06	0	0.65575		0	0	0	0	0	0	0	0	9.47418e-05	0	0	0	0	0	0	0	0	0	0	0	0	0	0	0	0	0	0	0		0	0	0	0	0	0	0	0	0	0	0	0	0	0
Bulleidia	Erysipelotrichi	0.000290512	0.000106691	0		0.000473709	0.000284225	0.000189484	9.47418e-05	0.000568451	0.000189484	0.000378967	0.000568451	0	0.000284225	0.000284225	0.000284225	0.000378967	0.000284225	0.000189484	9.47418e-05	0.000378967	0.000568451	0.000189484	0.000284225	0.000378967	0.000378967	0.000284225	0.000284225	9.47418e-05	0.000473709	0.000189484	0.000189484		0.000189484	9.47418e-05	9.47418e-05	0	0.000189484	0	9.47418e-05	0	9.47418e-05	0.000284225	0	0.000189484	9.47418e-05	0.000189484
Burkholderia	Betaproteobacteria	6.47516e-05	0.000101058	0.0396923		9.47418e-05	9.47418e-05	9.47418e-05	9.47418e-05	0.000284225	9.47418e-05	0	0	9.47418e-05	0	9.47418e-05	0	9.47418e-05	9.47418e-05	9.47418e-05	0	0.000189484	0	9.47418e-05	0	9.47418e-05	0	0	9.47418e-05	0	0	0	9.47418e-05		0.000189484	0	0	0.000189484	9.47418e-05	0.000189484	0.000189484	9.47418e-05	9.47418e-05	0	9.47418e-05	9.47418e-05	9.47418e-05	9.47418e-05
Butyricicoccus	Clostridia	0	3.50896e-06	0.389304		0	0	0	0	0	0	0	0	0	0	0	0	0	0	0	0	0	0	0	0	0	0	0	0	0	0	0	0		0	0	0	0	9.47418e-05	0	0	0	0	0	0	0	0	0
Butyricimonas	Bacteroidia	0.000538685	0.000401772	0.65575		0.000473709	0.000663193	0.000189484	0.00132639	0.000568451	0.000757935	0.000284225	0.000852676	0.000852676	0.000757935	0.000284225	0.000189484	0.000284225	0.000284225	0.00104216	0.00104216	0.00189484	0.00104216	0.000378967	0.000189484	0.000568451	0.000473709	0	0.000189484	0.000189484	0.000284225	0.000473709	0.000378967		0.000947418	0.000189484	0.000473709	9.47418e-05	0.000284225	0.000378967	0.000284225	0.000568451	0.00151587	0.000378967	0.000189484	0.000189484	0.000284225	0.000473709
Butyrivibrio	Clostridia	0.00047963	0.000271759	0.845536		0.000378967	0.000378967	0.000189484	0.000757935	0.000757935	0.000189484	0.00161061	9.47418e-05	0.000378967	0.000189484	0.000473709	0.00397916	0.000189484	0.00170535	0.000378967	0.000189484	0.000284225	0.000284225	0.000284225	0.000189484	0.00104216	9.47418e-05	0.000378967	0.000378967	0.000189484	0.00151587	9.47418e-05	0.000189484		0.000284225	0.000189484	0.000378967	0.000568451	0.000284225	9.47418e-05	0.000189484	0.000189484	0.000378967	0.000189484	0.000378967	0.000568451	0.000189484	0.000189484
Campylobacter	Epsilonproteobacteria	1.77641e-05	7.28783e-06	0.65575		0.000189484	9.47418e-05	0	0	0	0	0	0	0	0	0	9.47418e-05	9.47418e-05	0	0	0	0	9.47418e-05	0	0	0	9.47418e-05	0	9.47418e-05	9.47418e-05	0	0	0		9.47418e-05	0	0	0	0	0	0	0	0	0	9.47418e-05	0	0	0
Catenibacterium	Erysipelotrichi	0.00328331	0.00150881	0		0.00416864	0.00416864	0.00331596	0.00274751	0.00284225	0.00577925	0.00435812	0.00322122	0.00473709	0.00691615	0.00378967	0.002937	0.00189484	0.00180009	0.002937	0.00445287	0.00360019	0.002937	0.00265277	0.00236855	0.00303174	0.0022738	0.00180009	0.00284225	0.00189484	0.00378967	0.00445287	0.00284225		0.00208432	0.00170535	0.00132639	0.0011369	0.00161061	0.00104216	0.00161061	0.00142113	0.00132639	0.00142113	0.00161061	0.00180009	0.00132639	0.00170535
cc115	Erysipelotrichi	0	3.50896e-06	0.389304		0	0	0	0	0	0	0	0	0	0	0	0	0	0	0	0	0	0	0	0	0	0	0	0	0	0	0	0		0	0	0	0	0	0	0	0	0	0	9.47418e-05	0	0	0
CF231	Bacteroidia	0.00182529	0.000945822	0.0506786		0.000663193	0.00180009	0.000947418	0.000852676	0.00236855	0.000947418	0.0108006	0.000473709	0.00104216	0.00843202	0.00284225	0.00132639	0.00132639	0.00123164	0.00161061	0.00104216	0.00180009	0.00123164	0.00341071	0.00198958	0.00217906	0.00180009	0.00236855	0.00208432	0.000378967	0.00170535	0.0011369	0.000757935		0.00151587	0.00123164	0.000947418	0.000663193	0.000757935	0.000757935	0.00180009	0.00132639	0.00123164	0.000378967	0.000757935	0.000852676	0.000663193	0.000852676
Christensenella	Clostridia	9.28841e-06	3.8758e-05	0.19995		0	9.47418e-05	0	0	0	0	0	0	0	0	0	9.47418e-05	0	9.47418e-05	0	0	0	0	0	0	0	9.47418e-05	0	0	9.47418e-05	0	0	0		0.000189484	0	0	9.47418e-05	9.47418e-05	9.47418e-05	0	0.000284225	9.47418e-05	0	0	0	0	0
Citrobacter	Gammaproteobacteria	0.000633265	0.000456639	0.637412		0.000378967	0.000189484	0.000947418	0.000284225	0.000473709	9.47418e-05	0.000663193	0.000663193	0.000568451	0.000473709	0.000378967	0.0011369	0.000568451	0.000378967	0.000568451	0.000568451	0.000189484	0.000852676	0.000378967	0.00255803	0.00274751	0.000757935	0.000473709	0.000757935	0.000852676	0.000568451	0.000378967	0.000568451		0.000284225	0.000284225	0.000473709	0.000284225	0.000663193	0.000568451	0.000284225	0.000663193	0.000568451	0.000473709	0.000473709	0.000378967	0.000189484	0.000852676
Cloacibacillus	Synergistia	7.15033e-06	7.01791e-06	0.847553		0	0	0	0	0	0	0	0.000189484	0	0	0	0	0	0	0	0	0	0	0	9.47418e-05	0	0	0	0	0	9.47418e-05	0	0		0	0	0	0	0	0	0	0	0.000189484	0	0	0	0	0
Cloacibacterium	Flavobacteriia	7.28783e-06	1.1369e-05	0.724385		0	0	9.47418e-05	0	9.47418e-05	0	0	0	9.47418e-05	0	0	0	0	0	0	0	0	0	0	9.47418e-05	0	0	0	0	0	0	0	0		0	9.47418e-05	0	0	9.47418e-05	0	0	0	0	0	0	0	9.47418e-05	0
Clostridium	Clostridia	0.00472125	0.00417211	0.645		0.00322122	0.00852676	0.00350545	0.00549503	0.00246329	0.00331596	0.00454761	0.00454761	0.00483183	0.00492658	0.00378967	0.00691615	0.00454761	0.00549503	0.00388441	0.00615822	0.00445287	0.00492658	0.00388441	0.00871625	0.00511606	0.00615822	0.00388441	0.00653719	0.00435812	0.00492658	0.00341071	0.00265277		0.00378967	0.00426338	0.00360019	0.00502132	0.00473709	0.00265277	0.00445287	0.00426338	0.00435812	0.00255803	0.00435812	0.00435812	0.00388441	0.00540028
Collinsella	Coriobacteriia	0.028335	0.0261624	0.84592		0.0833728	0.0302226	0.0232117	0.0155377	0.043676	0.0279488	0.0304121	0.0396968	0.0445287	0.0259593	0.0619612	0.049171	0.0137376	0.0741829	0.02937	0.0317385	0.0178115	0.0216959	0.0163903	0.0148745	0.02018	0.0186641	0.0187589	0.0194221	0.0232117	0.0222643	0.0207485	0.025675		0.0245381	0.0173378	0.0504974	0.00994789	0.0155377	0.0118427	0.0322122	0.0339176	0.0343913	0.011369	0.0532449	0.0199905	0.0412127	0.0218854
Comamonas	Betaproteobacteria	4.84726e-05	0.000106691	0.191846		0	0.000189484	0	9.47418e-05	9.47418e-05	0	9.47418e-05	9.47418e-05	9.47418e-05	0	0	0	0	0.000189484	0	0.000189484	0	0	9.47418e-05	0.000284225	9.47418e-05	0	0	0.000473709	9.47418e-05	0	0	0		0.000284225	0	0	0.000189484	0.000189484	0	9.47418e-05	0	9.47418e-05	9.47418e-05	9.47418e-05	0.000189484	0.000189484	9.47418e-05
Coprobacillus	Erysipelotrichi	2.26557e-05	7.444e-05	0.191846		0	0	0	0	0	0.000189484	9.47418e-05	0	9.47418e-05	9.47418e-05	0	0	0	0	9.47418e-05	0	0	9.47418e-05	0	9.47418e-05	0	0	9.47418e-05	0	9.47418e-05	9.47418e-05	0	0		0.000189484	0	0	9.47418e-05	9.47418e-05	0.000189484	0	0	9.47418e-05	9.47418e-05	0	0.000189484	9.47418e-05	0
Coprococcus	Clostridia	0.0265204	0.041082	0		0.0215064	0.0322122	0.0266225	0.0314543	0.0267172	0.0251066	0.0279488	0.0258645	0.0307911	0.032307	0.0164851	0.0277594	0.0190431	0.0246329	0.0216011	0.0299384	0.0273804	0.0478446	0.0353387	0.0261487	0.0198958	0.0274751	0.0301279	0.0242539	0.0171483	0.0195168	0.0308858	0.0203695		0.0457603	0.0333491	0.0402653	0.0375178	0.0349597	0.0501184	0.0378967	0.038181	0.0378967	0.0308858	0.0443392	0.0456656	0.0824254	0.0364756
Corynebacterium	Actinobacteria	3.96594e-05	2.88345e-05	0.884415		0	0	9.47418e-05	0	0	0	9.47418e-05	0.000189484	0	0.000284225	0.000189484	9.47418e-05	0	9.47418e-05	0	0.000189484	0	9.47418e-05	0	9.47418e-05	0	9.47418e-05	9.47418e-05	0	0	9.47418e-05	0	0		0	0	0	0	0	0	9.47418e-05	0	0	0	9.47418e-05	0.000189484	9.47418e-05	0.000189484
Dehalobacterium	Clostridia	0.000135782	0.000146375	0.652167		0.000189484	0.000189484	9.47418e-05	0.000378967	0.000189484	0.000284225	0.000378967	0	9.47418e-05	9.47418e-05	0	0.000189484	9.47418e-05	0.000284225	9.47418e-05	0	9.47418e-05	9.47418e-05	0.000189484	0.000189484	9.47418e-05	9.47418e-05	9.47418e-05	0.000284225	9.47418e-05	9.47418e-05	0	9.47418e-05		0.000284225	9.47418e-05	0.000189484	9.47418e-05	9.47418e-05	9.47418e-05	0.000473709	9.47418e-05	0	0.000378967	0	9.47418e-05	9.47418e-05	0.000378967
Dehalobacter	Clostridia	1.72258e-06	0	0.65575		0	0	0	0	0	0	0	0	0	0	0	0	0	0	0	0	0	0	0	0	0	0	0	0	9.47418e-05	0	0	0		0	0	0	0	0	0	0	0	0	0	0	0	0	0
Desulfovibrio	Deltaproteobacteria	0.00280007	0.00183158	0.389304		0.0011369	0.00142113	0.00454761	0.00208432	0.00824254	0.00170535	0.017622	0.00189484	0.00208432	0.00189484	0.00161061	0.00596874	0.00161061	0.00824254	0.00217906	0.00151587	0.00682141	0.00189484	0.00274751	0.0103269	0.00123164	0.0011369	0.00274751	0.00132639	0.000947418	0.00132639	0.00132639	0.00132639		0.0104216	0.00161061	0.00161061	0.00161061	0.0011369	0.00161061	0.00132639	0.00170535	0.0022738	0.00142113	0.000663193	0.000757935	0.00180009	0.000947418
Dialister	Clostridia	0.0161952	0.0104111	0.0396923		0.0166746	0.0158219	0.0155377	0.0217906	0.0170535	0.0187589	0.0148745	0.026054	0.0192326	0.0185694	0.0166746	0.0194221	0.0120322	0.0203695	0.0157271	0.0144955	0.0109901	0.0179062	0.0130744	0.0135481	0.0140218	0.0164851	0.00805306	0.0130744	0.0167693	0.0142113	0.0152534	0.0181904		0.00795831	0.00691615	0.0140218	0.00767409	0.00786357	0.00767409	0.0221696	0.0109901	0.00767409	0.0125059	0.0266225	0.0157271	0.00795831	0.00682141
Dorea	Clostridia	0.00525531	0.00660907	0.00716667		0.00502132	0.00511606	0.00663193	0.0052108	0.00577925	0.00416864	0.00558977	0.00530554	0.00397916	0.00767409	0.00454761	0.00644244	0.00388441	0.00483183	0.00530554	0.00378967	0.00464235	0.00644244	0.00511606	0.00558977	0.00416864	0.00663193	0.00502132	0.00577925	0.00549503	0.00464235	0.00682141	0.00483183		0.00625296	0.00900047	0.00558977	0.0100426	0.00549503	0.0052108	0.00615822	0.00776883	0.00975841	0.00511606	0.00615822	0.00729512	0.00445287	0.00653719
Eggerthella	Coriobacteriia	0.000242041	0.000784227	0		0.000378967	0.000473709	0.000189484	0.000473709	0	0.000378967	0.000189484	0.000473709	0	0.000378967	0.000284225	0.000378967	0.000284225	9.47418e-05	0.000189484	0.000473709	0.000189484	0	0.000189484	0.000189484	0.000189484	0.000189484	0.000568451	0.000378967	9.47418e-05	0.000189484	0.000189484	9.47418e-05		0.00236855	0.00255803	0.000284225	0.00388441	0.000663193	0.000284225	0.000852676	0.000189484	0.000378967	0.000757935	0.000568451	0.000189484	0.000284225	0.000473709
Enterobacter	Gammaproteobacteria	3.50896e-06	0	0.592227		0	0	0	0	9.47418e-05	0	0	9.47418e-05	0	0	0	0	0	0	0	0	0	0	0	0	0	0	0	0	0	0	0	0		0	0	0	0	0	0	0	0	0	0	0	0	0	0
Enterococcus	Bacilli	0.000603389	0.0002736	0.112875		0.00104216	0.000189484	0.000284225	0.000378967	0.000284225	0.000189484	0.00236855	0.000378967	0.000378967	0.00170535	0.000947418	0.000378967	0.00170535	0.00369493	0.000284225	0.00123164	0.000378967	0.000378967	0.000284225	0.000284225	0.000568451	0.000378967	0.000473709	0.000378967	0.000473709	0.000189484	0.000378967	0.00123164		9.47418e-05	0.000189484	0.000378967	0.000473709	0.000378967	0.000378967	0.000284225	0	0.000284225	0.000189484	0.000473709	0.000189484	0.000189484	0.000284225
Epulopiscium	Clostridia	1.1369e-05	7.28783e-06	0.89655		9.47418e-05	0	0	0	0	0	9.47418e-05	0	0	0	0	0	0	9.47418e-05	0	0	9.47418e-05	0	0	0	9.47418e-05	9.47418e-05	0	0	0	0	0	0		0	0	0	0	9.47418e-05	9.47418e-05	0	0	0	0	0	0	0	0
Erwinia	Gammaproteobacteria	3.50896e-06	3.50896e-06	0.983625		0	0	0	0	0	0	0	9.47418e-05	9.47418e-05	0	0	0	0	0	0	0	0	0	0	0	0	0	0	0	0	0	0	0		0	0	0	0	0	0	0	0	0	0	0	9.47418e-05	0	0
Eubacterium	Erysipelotrichi	0.00400965	0.00183288	0		0.00378967	0.00426338	0.00492658	0.00236855	0.00549503	0.00350545	0.0022738	0.00540028	0.00530554	0.0112743	0.00360019	0.00577925	0.00236855	0.00236855	0.00435812	0.00445287	0.00625296	0.00435812	0.00558977	0.00217906	0.00322122	0.00284225	0.00388441	0.00246329	0.00132639	0.00397916	0.00322122	0.00397916		0.00246329	0.00284225	0.0011369	0.00132639	0.00208432	0.00180009	0.00161061	0.00265277	0.00142113	0.00208432	0.00180009	0.00132639	0.00104216	0.0022738
Facklamia	Bacilli	1.72258e-06	3.50896e-06	0.730598		0	0	9.47418e-05	0	0	0	0	0	0	0	0	0	0	0	0	0	0	0	0	0	0	0	0	0	0	0	0	0		0	0	0	0	0	0	0	0	0	0	9.47418e-05	0	0	0
Faecalibacterium	Clostridia	0.0365749	0.0512019	0		0.0341071	0.0378967	0.0553292	0.0390336	0.0343913	0.0330649	0.0282331	0.0476551	0.0369493	0.0355282	0.0300332	0.0327807	0.028612	0.038181	0.0356229	0.0465182	0.0306016	0.0470867	0.0421601	0.0281383	0.0314543	0.0373283	0.0261487	0.0375178	0.0209379	0.0399811	0.0409285	0.06054		0.0538134	0.0482236	0.0426338	0.0324017	0.0489815	0.063477	0.0549503	0.0532449	0.0450024	0.057603	0.0661298	0.048792	0.0395073	0.06054
Fusobacterium	Fusobacteriia	9.73257e-05	0.000120914	0.84592		0	0.000378967	9.47418e-05	9.47418e-05	0.000189484	0.000189484	0	9.47418e-05	0.000189484	0.000189484	0	9.47418e-05	0	0	0.000189484	0.000189484	9.47418e-05	0.000284225	9.47418e-05	0	0.000284225	0	0	0	0	9.47418e-05	9.47418e-05	0		0.00104216	0	0.000189484	0	9.47418e-05	0	9.47418e-05	0	0	9.47418e-05	9.47418e-05	9.47418e-05	0.000189484	0.000189484
Gemella	Bacilli	0.000105143	9.09522e-05	0.612269		0	0	0	9.47418e-05	0.00104216	9.47418e-05	0	9.47418e-05	0	9.47418e-05	0	9.47418e-05	0	0.000189484	0.000189484	9.47418e-05	0.000189484	0	9.47418e-05	9.47418e-05	0.000189484	9.47418e-05	0	0.000189484	9.47418e-05	9.47418e-05	0.000378967	0		0.000189484	0	9.47418e-05	9.47418e-05	9.47418e-05	9.47418e-05	9.47418e-05	9.47418e-05	9.47418e-05	9.47418e-05	9.47418e-05	9.47418e-05	0	9.47418e-05
Granulicatella	Bacilli	5.38898e-05	2.36855e-05	0.65575		9.47418e-05	0	9.47418e-05	0	9.47418e-05	0	0	0	0	9.47418e-05	0	0.000189484	0	0	0	0.000189484	9.47418e-05	9.47418e-05	9.47418e-05	0	9.47418e-05	9.47418e-05	0	0.000189484	0	9.47418e-05	0	9.47418e-05		9.47418e-05	0	0	0	0.000189484	0	0.000189484	9.47418e-05	0	0	0	0	0	0
Haemophilus	Gammaproteobacteria	0.000546619	0.000360536	0.423211		0.000284225	0.000568451	0.000284225	0.000663193	0.000189484	0.000473709	0.000284225	0.000189484	0.000568451	0.000473709	0.000378967	0.000568451	0.000473709	0.000568451	0.000189484	0.000189484	0.000284225	0.00255803	0.000189484	0.000284225	0.000473709	0.000663193	0.00208432	0.000852676	0.000378967	0.000663193	0.000757935	0.00180009		0.000189484	0.000568451	0.000189484	0.000189484	0.000852676	0.000378967	0.000568451	0.000284225	0.000378967	0.000284225	9.47418e-05	0.000378967	0.000568451	0.000284225
Holdemania	Erysipelotrichi	5.36275e-06	1.57903e-05	0.363		0	0	0	0	0	0	0	0	0	9.47418e-05	0	0	0	0	0	0	9.47418e-05	0	0	0	0	0	0	0	0	9.47418e-05	0	0		9.47418e-05	0	0	9.47418e-05	0	9.47418e-05	0	0	0	0	0	0	0	9.47418e-05
Janthinobacterium	Betaproteobacteria	1.35345e-05	7.28783e-06	0.65575		0	0	0	0	0	9.47418e-05	0	0	0	0	0	0	9.47418e-05	9.47418e-05	0	9.47418e-05	0	0	0	9.47418e-05	9.47418e-05	0	0	0	0	9.47418e-05	0	0		9.47418e-05	0	0	0	9.47418e-05	0	0	0	0	0	0	0	0	0
Kaistobacter	Alphaproteobacteria	3.50896e-06	2.2738e-05	0.389304		0	0	0	0	0	0	9.47418e-05	0	0	0	0	0	0	0	0	0	0	0	9.47418e-05	0	0	0	0	0	0	0	0	0		0	0	0	0	0.000378967	0	0	0	9.47418e-05	0	9.47418e-05	0	0	0
Klebsiella	Gammaproteobacteria	9.28841e-06	7.28783e-06	0.883154		0	9.47418e-05	0	0	9.47418e-05	0	0	0	9.47418e-05	0	0	9.47418e-05	9.47418e-05	0	0	0	0	0	0	0	0	0	0	0	0	0	0	0		0	0	9.47418e-05	0	9.47418e-05	0	0	0	0	0	0	0	0	0
Lachnobacterium	Clostridia	0.00102088	0.00108052	0.65575		0.000568451	0.000568451	0.000947418	0.00236855	0.00170535	0.000947418	0.000378967	0.00170535	0.000663193	0.00123164	0.000473709	0.000852676	0.00104216	0.0011369	0.0011369	0.000473709	0.00104216	0.000757935	0.00217906	0.00123164	0.000757935	0.00170535	0.000947418	0.00217906	0.000568451	0.000568451	0.000757935	0.00123164		0.00255803	0.000663193	0.00255803	0.00104216	0.000757935	0.000757935	0.000852676	0.000568451	0.000947418	0.00104216	0.00123164	0.00151587	0.000757935	0.00104216
Lachnospira	Clostridia	0.013517	0.0132185	0.65575		0.0074846	0.0167693	0.0114638	0.0141165	0.00833728	0.016864	0.00871625	0.0122217	0.00975841	0.0140218	0.00644244	0.00985315	0.0108006	0.00937944	0.0142113	0.0111795	0.017622	0.0109901	0.00720038	0.0129796	0.0186641	0.0142113	0.0417811	0.0141165	0.0070109	0.0128849	0.0426338	0.0216959		0.0239697	0.0175272	0.0135481	0.00956892	0.0144955	0.00852676	0.012127	0.00900047	0.00900047	0.00994789	0.00786357	0.0190431	0.0141165	0.0196116
Lactobacillus	Bacilli	0.0158659	0.00791378	0.00716667		0.0353387	0.0140218	0.0152534	0.0144955	0.0500237	0.0191378	0.00663193	0.0105163	0.0362861	0.0123164	0.0746566	0.0126007	0.00871625	0.00729512	0.0108953	0.00871625	0.0115585	0.00994789	0.0110848	0.00738986	0.00956892	0.020559	0.00862151	0.0174325	0.0435812	0.0126954	0.015064	0.00843202		0.0114638	0.0126007	0.00862151	0.00805306	0.00738986	0.0063477	0.00653719	0.00757935	0.0074846	0.00691615	0.00653719	0.00767409	0.0102321	0.0070109
Lactococcus	Bacilli	0.00027235	0.000461442	0.581524		9.47418e-05	0.000189484	9.47418e-05	9.47418e-05	0.000378967	9.47418e-05	0.000378967	0.00161061	0.000284225	0.000568451	0.000284225	0.000189484	0.000284225	0.000473709	0.000473709	0.000284225	0.000378967	0.000284225	9.47418e-05	0.000284225	0.000189484	9.47418e-05	0.000284225	0.000284225	0.000189484	9.47418e-05	9.47418e-05	9.47418e-05		0.0011369	0.000284225	0.000757935	9.47418e-05	0.00255803	0.000757935	0.000568451	9.47418e-05	0.000378967	0	0.000189484	0.000189484	0.000473709	9.47418e-05
Lautropia	Betaproteobacteria	1.72258e-06	0	0.65575		0	0	0	0	0	0	0	0	0	0	0	0	0	0	0	0	0	9.47418e-05	0	0	0	0	0	0	0	0	0	0		0	0	0	0	0	0	0	0	0	0	0	0	0	0
Leptotrichia	Fusobacteriia	3.44516e-06	0	0.65575		0	0	0	0	0	0	0	0	0	0	0	0	0	0	0	0	0	0	0	0	0	0	0	0	0	0	0	0.000189484		0	0	0	0	0	0	0	0	0	0	0	0	0	0
Leuconostoc	Bacilli	7.28783e-06	1.45757e-05	0.924672		0	0	9.47418e-05	0	0	0	0	0	0	9.47418e-05	0	0	0	9.47418e-05	0	0	0	0	0	0	0	0	0	0	0	9.47418e-05	0	0		0	0	0	0	0.000284225	0	0	9.47418e-05	0	0	0	0	0	0
Megamonas	Clostridia	0.00109269	0.00158402	0.4644		0.000378967	0.000378967	0.000284225	0.000757935	0.000284225	0.000568451	0.00132639	0.000852676	0.000284225	0.000378967	0.000284225	0.000757935	0.00104216	0.000757935	0.000473709	0.000663193	0	0.000947418	0.000852676	0.00151587	0.00104216	0.00142113	0.000757935	0.00170535	0.0182852	0.0011369	0.000947418	0.000947418		0.000378967	0.000663193	0.000947418	0.000947418	0.00104216	0.00132639	0.000852676	0.0190431	0.000757935	0.000568451	0.00123164	0.00123164	0.000284225	0.00104216
Megasphaera	Clostridia	0.0397427	0.0209607	0.0129		0.11009	0.0243486	0.0421601	0.0395073	0.0207485	0.0636665	0.055424	0.0185694	0.0189484	0.0262435	0.0615822	0.0633823	0.0300332	0.035244	0.0336333	0.0178115	0.0226433	0.02018	0.0220748	0.0209379	0.0414022	0.031549	0.0200853	0.0324964	0.17622	0.0593084	0.0737091	0.0441497		0.0188536	0.0212222	0.0160114	0.016864	0.0207485	0.0175272	0.0188536	0.0190431	0.0179062	0.0177167	0.0813832	0.019801	0.0183799	0.0175272
Methanobrevibacter	Methanobacteria	0.00846366	0.00523563	0.03225		0.00322122	0.00322122	0.0040739	0.00246329	0.00284225	0.00786357	0.0801516	0.00322122	0.002937	0.00824254	0.00568451	0.0331596	0.00217906	0.0415917	0.0074846	0.0165798	0.0425391	0.00274751	0.00577925	0.00937944	0.00170535	0.00151587	0.00710564	0.00189484	0.0022738	0.00322122	0.00435812	0.00862151		0.00246329	0.00284225	0.00360019	0.00217906	0.00189484	0.00189484	0.00246329	0.00378967	0.0771198	0.00151587	0.00198958	0.00255803	0.00123164	0.00170535
Methanosphaera	Methanobacteria	0.00141777	0.000426798	0.501197		0.000568451	0.000473709	0.000663193	0.000378967	0.000378967	0.000663193	0.0213169	0.000473709	0.000284225	0.000378967	0.000663193	0.00473709	0.000473709	0.00615822	0.00350545	0.00388441	0.00568451	0.000284225	0.000284225	0.000284225	0.000757935	0.000284225	0.000378967	0.000284225	0.000378967	0.000757935	0.000757935	0.00255803		0.000568451	0.000378967	0.000378967	0.000473709	0.000378967	0.000189484	0.000757935	0.000568451	0.000757935	0.000284225	0.000378967	0.000378967	0.000189484	0.000473709
Mitsuokella	Clostridia	0.0035233	0.00154347	0		0.00757935	0.00274751	0.00388441	0.00511606	0.00170535	0.00454761	0.00255803	0.00341071	0.00132639	0.00180009	0.0070109	0.00303174	0.00274751	0.00198958	0.00274751	0.00350545	0.0022738	0.0011369	0.00502132	0.00236855	0.00255803	0.00397916	0.00142113	0.00492658	0.00549503	0.00350545	0.00416864	0.0115585		0.00170535	0.00189484	0.00132639	0.00170535	0.00161061	0.000852676	0.00217906	0.00151587	0.00104216	0.00132639	0.00104216	0.00170535	0.00161061	0.00189484
Mobiluncus	Actinobacteria	0	3.50896e-06	0.389304		0	0	0	0	0	0	0	0	0	0	0	0	0	0	0	0	0	0	0	0	0	0	0	0	0	0	0	0		0	0	0	0	0	0	0	0	0	0	0	0	0	9.47418e-05
Mogibacterium	Clostridia	2.0596e-05	2.36855e-05	0.924672		0	0	0	0	0	0	9.47418e-05	0	9.47418e-05	0	9.47418e-05	9.47418e-05	0	9.47418e-05	9.47418e-05	0	9.47418e-05	0	0	9.47418e-05	0	9.47418e-05	0	9.47418e-05	0	0	0	0		0	0	0	0	0.000189484	9.47418e-05	0	0	0.000189484	0	9.47418e-05	0	0	0
Novosphingobium	Alphaproteobacteria	1.72258e-06	0	0.65575		0	0	0	0	0	0	0	0	9.47418e-05	0	0	0	0	0	0	0	0	0	0	0	0	0	0	0	0	0	0	0		0	0	0	0	0	0	0	0	0	0	0	0	0	0
Odoribacter	Bacteroidia	0.000524712	0.00168006	0		0.000189484	0.000378967	0.000852676	0.000852676	0.000473709	0.000852676	0.000568451	0.000568451	0.000189484	0.000378967	9.47418e-05	0.000378967	0.000663193	0.000568451	0.000378967	0.000663193	0.000284225	0.00284225	0.000284225	0.000663193	0.000473709	0.000284225	0.000568451	0.000473709	0.000378967	0.000852676	0.000378967	0.000284225		0.00274751	0.000378967	0.00464235	0.000378967	0.000757935	0.0011369	0.00189484	0.00397916	0.00378967	0.000947418	0.00142113	0.000663193	0.000757935	0.00236855
Oribacterium	Clostridia	3.50896e-06	1.1369e-05	0.389304		0	0	0	0	0	0	0	9.47418e-05	0	0	0	0	0	0	9.47418e-05	0	0	0	0	0	0	0	0	0	0	0	0	0		0	0	9.47418e-05	0	0	0	9.47418e-05	0	0	0	9.47418e-05	0	0	0
Oscillospira	Clostridia	0.00358665	0.00555333	0.00716667		0.00265277	0.002937	0.00388441	0.0040739	0.00388441	0.0040739	0.00577925	0.00369493	0.00312648	0.00388441	0.00198958	0.0052108	0.00236855	0.00596874	0.00322122	0.00397916	0.00274751	0.00511606	0.00284225	0.00378967	0.00322122	0.00312648	0.00388441	0.00360019	0.00217906	0.00284225	0.002937	0.00454761		0.00492658	0.00180009	0.00492658	0.00795831	0.00397916	0.00511606	0.00663193	0.00615822	0.00795831	0.0101374	0.00426338	0.00454761	0.00331596	0.00767409
Oxalobacter	Betaproteobacteria	0.0001087	4.73709e-05	0.652167		9.47418e-05	9.47418e-05	0.000189484	9.47418e-05	0	9.47418e-05	0.000284225	0.000568451	0	0.000189484	0	0.000284225	9.47418e-05	0.000378967	0.000189484	0.000189484	9.47418e-05	0	0	9.47418e-05	0	0	9.47418e-05	0	0.000189484	0	0	9.47418e-05		0	0	9.47418e-05	0	9.47418e-05	9.47418e-05	0	9.47418e-05	0	9.47418e-05	0	9.47418e-05	9.47418e-05	0
p75a5	Erysipelotrichi	3.50896e-06	7.28783e-06	0.71853		0	0	0	0	0	0	0	0	0	0	0	0	0	0	0	0	0	0	0	0	0	9.47418e-05	0	0	0	0	9.47418e-05	0		9.47418e-05	9.47418e-05	0	0	0	0	0	0	0	0	0	0	0	0
Parabacteroides	Bacteroidia	0.00220769	0.00553001	0.0129		0.00123164	0.0011369	0.00303174	0.002937	0.000947418	0.00255803	0.00350545	0.00265277	0.002937	0.00132639	0.000947418	0.00672667	0.0022738	0.00142113	0.00170535	0.00369493	0.00104216	0.0022738	0.00170535	0.0022738	0.00217906	0.00208432	0.00303174	0.00132639	0.00161061	0.00274751	0.0022738	0.00198958		0.00331596	0.00132639	0.00956892	0.00170535	0.00265277	0.013927	0.00937944	0.00625296	0.0070109	0.00511606	0.00246329	0.00511606	0.00217906	0.0101374
Paraprevotella	Bacteroidia	0.000202832	0.000240108	0.0749032		0	0.000189484	0	9.47418e-05	0.000473709	0.000189484	0	0	0.00246329	0.000189484	9.47418e-05	0.000189484	9.47418e-05	9.47418e-05	9.47418e-05	0.00161061	0.000189484	0.000284225	9.47418e-05	0.000189484	0	0.000284225	0.000189484	9.47418e-05	9.47418e-05	0	0.000189484	9.47418e-05		0.00123164	0.000284225	0.000284225	9.47418e-05	0.000189484	0.000189484	0.000284225	9.47418e-05	0.000189484	0.000189484	0.000189484	0.000284225	0.000189484	9.47418e-05
Parvimonas	Clostridia	4.09112e-05	3.01451e-05	0.966992		0	0.000189484	9.47418e-05	0	0.000378967	0	0	9.47418e-05	9.47418e-05	9.47418e-05	0	9.47418e-05	0	0	0	0	9.47418e-05	0.000189484	0	0	0.000284225	0	0	9.47418e-05	0	9.47418e-05	0	0		0	9.47418e-05	0	9.47418e-05	0	9.47418e-05	0	0	0	9.47418e-05	0	9.47418e-05	0	0.000189484
Peptococcus	Clostridia	0.000327019	0.000250147	0.924672		0.000189484	0.000284225	0	0.000284225	0.000189484	0.000189484	0.00161061	9.47418e-05	0.000378967	0.000189484	0.000568451	0.000189484	0.000189484	0.000663193	9.47418e-05	9.47418e-05	0.000473709	0.000284225	0.000947418	0.000189484	0.000284225	0.000189484	0.000473709	0.000189484	0.000568451	0.000189484	0.000378967	0.00123164		0.000189484	0.000284225	0.000378967	9.47418e-05	0.000189484	0.000378967	0.000189484	0.000378967	0.000189484	0.000663193	9.47418e-05	0.000284225	0.000189484	0.000189484
Peptoniphilus	Clostridia	5.36275e-06	3.50896e-06	0.839092		0	0	0	0	0	0	0	0	0	9.47418e-05	0	0	0	0	0	0	9.47418e-05	0	0	0	0	0	0	0	0	0	9.47418e-05	0		0	0	0	0	0	0	0	0	9.47418e-05	0	0	0	0	0
Peptostreptococcus	Clostridia	9.28841e-06	2.0596e-05	0.389304		0	0	0	0	0	0	0	0	0	0	0	0	9.47418e-05	0	9.47418e-05	9.47418e-05	0	0	0	0	0	9.47418e-05	0	0	9.47418e-05	0	0	0		9.47418e-05	0	0	9.47418e-05	0	0	9.47418e-05	9.47418e-05	0	9.47418e-05	0	0	0	0
ph2	Clostridia	3.50896e-06	3.50896e-06	0.730598		9.47418e-05	0	0	0	0	0	0	9.47418e-05	0	0	0	0	0	0	0	0	0	0	0	0	0	0	0	0	0	0	0	0		0	0	0	0	0	0	0	0	9.47418e-05	0	0	0	0	0
Phascolarctobacterium	Clostridia	0.00473644	0.0110602	0.245415		0.00388441	0.00530554	0.00549503	0.00369493	0.00464235	0.00426338	0.00577925	0.00416864	0.00397916	0.0137376	0.00483183	0.00492658	0.00435812	0.00397916	0.00473709	0.00464235	0.00350545	0.00454761	0.00322122	0.00378967	0.00454761	0.0040739	0.014306	0.00360019	0.00549503	0.00426338	0.0040739	0.00369493		0.0136428	0.00388441	0.00369493	0.0342965	0.00426338	0.0103269	0.00331596	0.0111795	0.00445287	0.00397916	0.00360019	0.013927	0.0467077	0.0288015
Porphyromonas	Bacteroidia	7.28783e-06	1.1369e-05	0.679224		0	0	0	0	0	0	0	0	9.47418e-05	0	0	0	9.47418e-05	0	0	0	0	0	0	0	0	0	0	9.47418e-05	9.47418e-05	0	0	0		0	0	0	0	0	0	9.47418e-05	0	0	0	0	9.47418e-05	0	9.47418e-05
Prevotella	Bacteroidia	0.180211	0.0728694	0		0.154524	0.170725	0.113122	0.250782	0.232781	0.081478	0.0602558	0.19441	0.160777	0.145429	0.169304	0.092468	0.366651	0.121554	0.171862	0.16504	0.105732	0.211937	0.153008	0.182568	0.282994	0.209758	0.3009	0.196021	0.138986	0.325912	0.169493	0.242634		0.063856	0.072288	0.0669825	0.0672667	0.0731407	0.06054	0.0762672	0.118427	0.0590242	0.0675509	0.0586452	0.0629086	0.15784	0.0727617
Providencia	Gammaproteobacteria	1.72258e-06	0	0.65575		0	0	0	0	0	0	0	0	0	0	0	0	0	0	0	0	0	0	0	0	0	0	9.47418e-05	0	0	0	0	0		0	0	0	0	0	0	0	0	0	0	0	0	0	0
Pseudobutyrivibrio	Clostridia	0	7.28783e-06	0.173229		0	0	0	0	0	0	0	0	0	0	0	0	0	0	0	0	0	0	0	0	0	0	0	0	0	0	0	0		0	0	0	0	0	0	9.47418e-05	0	0	9.47418e-05	0	0	0	0
Pseudomonas	Gammaproteobacteria	5.26343e-06	7.28783e-06	0.65575		0	0.000189484	0	0	0	0	0	0	0	0	0	0	0	0	0	0	9.47418e-05	0	0	0	0	0	0	0	0	0	0	0		0	0	0	0	9.47418e-05	0	0	0	9.47418e-05	0	0	0	0	0
Pseudoramibacter	Clostridia	0	3.50896e-06	0.389304		0	0	0	0	0	0	0	0	0	0	0	0	0	0	0	0	0	0	0	0	0	0	0	0	0	0	0	0		0	0	0	0	0	0	9.47418e-05	0	0	0	0	0	0	0
Ralstonia	Betaproteobacteria	3.50896e-06	0	0.592227		0	0	0	0	0	0	0	9.47418e-05	0	0	0	0	0	0	0	0	0	0	0	9.47418e-05	0	0	0	0	0	0	0	0		0	0	0	0	0	0	0	0	0	0	0	0	0	0
rc44	Clostridia	1.72258e-06	2.88345e-05	0.0280435		0	0	9.47418e-05	0	0	0	0	0	0	0	0	0	0	0	0	0	0	0	0	0	0	0	0	0	0	0	0	0		0	0	0	0	9.47418e-05	0	0	0	9.47418e-05	9.47418e-05	0	9.47418e-05	0	0.000284225
RFN20	Erysipelotrichi	3.52528e-05	2.47153e-05	0.935762		9.47418e-05	0	9.47418e-05	9.47418e-05	0.000284225	0	9.47418e-05	0	9.47418e-05	0	9.47418e-05	0	9.47418e-05	0	0	0.000189484	9.47418e-05	0	9.47418e-05	9.47418e-05	0	0	9.47418e-05	0	0	0	0	0		9.47418e-05	0.000189484	0	9.47418e-05	0	0	9.47418e-05	0	9.47418e-05	0	0	0	0	0
Roseburia	Clostridia	0.0116337	0.00995802	0.645		0.00729512	0.0092847	0.0157271	0.0114638	0.0100426	0.0144008	0.00691615	0.0132639	0.0181904	0.0109901	0.00653719	0.0104216	0.0108953	0.00615822	0.00966367	0.0122217	0.00881099	0.011748	0.00890573	0.0147797	0.014685	0.0180009	0.0124112	0.0162956	0.00596874	0.00909522	0.0253908	0.0126007		0.00596874	0.0126954	0.0177167	0.00786357	0.0195168	0.00710564	0.00710564	0.0063477	0.00691615	0.00890573	0.0102321	0.0126007	0.00909522	0.0130744
Rothia	Actinobacteria	1.1369e-05	3.50896e-06	0.65575		9.47418e-05	9.47418e-05	0	0	0	0	0	0	9.47418e-05	0	9.47418e-05	0	0	0	0	0	0	0	9.47418e-05	0	9.47418e-05	0	0	0	0	0	0	0		0	0	0	0	0	0	0	0	0	9.47418e-05	0	0	0	0
Rubrobacter	Rubrobacteria	1.11461e-05	1.1369e-05	0.924148		0	9.47418e-05	0	0	9.47418e-05	0	0	0	0	9.47418e-05	0.000189484	0	0	0	0	0	0	0	0	0	0	0	0	0	0	9.47418e-05	0	0		0	9.47418e-05	0	0	9.47418e-05	0	0	9.47418e-05	0	0	0	0	0	0
Ruminococcus	Clostridia	0.032273	0.0462535	0		0.0217906	0.0311701	0.0409285	0.0300332	0.0250118	0.0342965	0.02937	0.0388441	0.0326859	0.0415917	0.0238749	0.0362861	0.0228328	0.032307	0.0340123	0.0370441	0.0417811	0.0340123	0.0335386	0.0358124	0.025675	0.0326859	0.0330649	0.0342965	0.0188536	0.0288015	0.0317385	0.0336333		0.0621506	0.0384652	0.0397916	0.0595926	0.0468972	0.0613927	0.0281383	0.045855	0.0472762	0.0432023	0.0310753	0.0707721	0.0446234	0.0367598
Sarcina	Clostridia	0.00057805	0.000340706	0.159353		0.000284225	0.00161061	0.000189484	0.000757935	0.000378967	0.000473709	0.000378967	0.000852676	0.000284225	0.000757935	0.000473709	0.000568451	0.000663193	0.000568451	0.000473709	0.000757935	0.000284225	0.000284225	0.000284225	0.00189484	0.000663193	0.00180009	0.000473709	0.00161061	0.000189484	0.000378967	0.000378967	0.000284225		0.000378967	0.000568451	0.000284225	0.000852676	0.000852676	0.000189484	0.000378967	0.000189484	0.000284225	0.000189484	0.000284225	0.000189484	0.000378967	0.000189484
Scardovia	Actinobacteria	1.72258e-06	0	0.65575		0	0	0	0	0	0	0	0	0	0	0	0	0	0	0	0	0	0	0	0	0	0	0	0	0	0	0	9.47418e-05		0	0	0	0	0	0	0	0	0	0	0	0	0	0
Selenomonas	Clostridia	1.51587e-05	1.57903e-05	0.724385		0	0	0.000284225	0	0	0	9.47418e-05	0	0	0	0	0	0	0	0	0	9.47418e-05	0	0	9.47418e-05	0	0	0	0	9.47418e-05	0	0	9.47418e-05		9.47418e-05	0	0	0	0	0	0	9.47418e-05	0	9.47418e-05	9.47418e-05	0	0	0
Serratia	Gammaproteobacteria	3.50896e-06	7.01791e-06	0.730598		9.47418e-05	0	0	0	0	0	0	0	0	0	0	0	0	0	0	0	0	0	0	0	0	9.47418e-05	0	0	0	0	0	0		0	0.000189484	0	0	0	0	0	0	0	0	0	0	0	0
Shewanella	Gammaproteobacteria	1.72258e-06	0	0.65575		0	0	0	0	0	0	0	0	0	0	0	0	0	0	0	0	9.47418e-05	0	0	0	0	0	0	0	0	0	0	0		0	0	0	0	0	0	0	0	0	0	0	0	0	0
Slackia	Coriobacteriia	0.000752237	0.000424292	0.043		0.0011369	0.000663193	0.000663193	0.000284225	0.000284225	0.00217906	0.000663193	0.00161061	0.000568451	0.0011369	0.000757935	0.0011369	0.000284225	0.00132639	0.000757935	0.00142113	0.000568451	0.000663193	0.000284225	0.000473709	0.000568451	0.000378967	0.000378967	0.000947418	0.000663193	0.000473709	0.000568451	0.00142113		0.000757935	0.000284225	9.47418e-05	0.000284225	0.000568451	0.000284225	0.000473709	0.00246329	0.000378967	0.000284225	0.000284225	0.000189484	0.000284225	0.000378967
SMB53	Clostridia	0.00131744	0.00131592	0.895412		0.000473709	0.0022738	0.00104216	0.00151587	0.00104216	0.000852676	0.00170535	0.000947418	0.00142113	0.00104216	0.000568451	0.00180009	0.00151587	0.00246329	0.00274751	0.00123164	0.000663193	0.000757935	0.0011369	0.000852676	0.00198958	0.00142113	0.00161061	0.00161061	0.000473709	0.00132639	0.00104216	0.00217906		0.000757935	0.00198958	0.00104216	0.00208432	0.00142113	0.00151587	0.000947418	0.000757935	0.00142113	0.00189484	0.00198958	0.0011369	0.000947418	0.000663193
Sphingopyxis	Alphaproteobacteria	1.72258e-06	0	0.65575		0	0	0	0	0	0	0	0	9.47418e-05	0	0	0	0	0	0	0	0	0	0	0	0	0	0	0	0	0	0	0		0	0	0	0	0	0	0	0	0	0	0	0	0	0
Staphylococcus	Bacilli	9.28841e-06	0	0.2795		0	0	0	0	9.47418e-05	0	9.47418e-05	0	0	0	0	9.47418e-05	0	9.47418e-05	0	9.47418e-05	0	0	0	0	0	0	0	0	0	0	0	0		0	0	0	0	0	0	0	0	0	0	0	0	0	0
Stenotrophomonas	Gammaproteobacteria	1.72258e-06	0	0.65575		0	0	0	0	0	0	0	9.47418e-05	0	0	0	0	0	0	0	0	0	0	0	0	0	0	0	0	0	0	0	0		0	0	0	0	0	0	0	0	0	0	0	0	0	0
Streptococcus	Bacilli	0.00204858	0.00481912	0		0.00189484	0.00312648	0.00189484	0.00189484	0.00189484	0.00132639	0.00180009	0.00161061	0.00198958	0.00170535	0.00170535	0.00255803	0.0040739	0.00236855	0.00123164	0.00198958	0.00151587	0.00577925	0.00104216	0.00151587	0.00189484	0.00180009	0.0022738	0.00151587	0.00208432	0.00255803	0.00151587	0.00397916		0.00824254	0.0040739	0.00217906	0.00274751	0.0108953	0.00161061	0.0070109	0.0185694	0.00663193	0.00454761	0.00312648	0.00274751	0.00217906	0.00255803
Succiniclasticum	Clostridia	9.47418e-05	0.000166812	0.449276		0.000284225	0	0.000189484	9.47418e-05	0	0	0	0.000189484	0.000189484	9.47418e-05	9.47418e-05	9.47418e-05	9.47418e-05	9.47418e-05	9.47418e-05	9.47418e-05	0	0.000189484	0	9.47418e-05	9.47418e-05	0	9.47418e-05	9.47418e-05	9.47418e-05	0.000189484	9.47418e-05	9.47418e-05		0.000189484	0.00123164	0	9.47418e-05	0	9.47418e-05	9.47418e-05	9.47418e-05	0	0	9.47418e-05	0.000947418	9.47418e-05	0.000189484
Succinivibrio	Gammaproteobacteria	0.0149908	0.00638293	0.0280435		0.011748	0.0109901	0.0110848	0.0116532	0.0182852	0.0415917	0.0074846	0.0238749	0.00947418	0.0237802	0.00985315	0.00852676	0.00653719	0.0132639	0.0257698	0.0187589	0.0368546	0.00606348	0.00511606	0.0208432	0.0063477	0.0360019	0.00625296	0.0331596	0.0162009	0.00540028	0.0233065	0.00558977		0.00890573	0.0102321	0.00577925	0.00615822	0.00795831	0.00596874	0.00568451	0.0063477	0.00577925	0.00492658	0.00587399	0.00606348	0.0074846	0.00540028
Sutterella	Betaproteobacteria	0.00602775	0.0105611	0.0622759		0.00274751	0.00378967	0.00445287	0.00464235	0.014306	0.0101374	0.00341071	0.00464235	0.00426338	0.00454761	0.00397916	0.00445287	0.00852676	0.00378967	0.00445287	0.00473709	0.00369493	0.0183799	0.00322122	0.0103269	0.00502132	0.00805306	0.00672667	0.0118427	0.00833728	0.00577925	0.0070109	0.0107058		0.00852676	0.00312648	0.0135481	0.0432023	0.00937944	0.00729512	0.0126954	0.0115585	0.0128849	0.00615822	0.00502132	0.00729512	0.0134533	0.00710564
TG5	Synergistia	1.72258e-06	0	0.65575		0	0	9.47418e-05	0	0	0	0	0	0	0	0	0	0	0	0	0	0	0	0	0	0	0	0	0	0	0	0	0		0	0	0	0	0	0	0	0	0	0	0	0	0	0
Thermomonas	Gammaproteobacteria	3.50896e-06	0	0.592227		0	0	0	0	0	0	9.47418e-05	0	9.47418e-05	0	0	0	0	0	0	0	0	0	0	0	0	0	0	0	0	0	0	0		0	0	0	0	0	0	0	0	0	0	0	0	0	0
Treponema	Spirochaetes	0.00615059	0.00251487	0.854765		0.000947418	0.00104216	0.0011369	0.00303174	0.0011369	0.000757935	0.00473709	0.00142113	0.000757935	0.000473709	0.00104216	0.0218854	0.00246329	0.00388441	0.000947418	0.0269067	0	0.00274751	0.145713	0.00208432	0.0179062	0.0022738	0.00274751	0.00284225	0.00331596	0.00360019	0.00350545	0.00265277		0.000852676	0.00123164	0.00217906	0.00303174	0.00236855	0.00246329	0.0022738	0.00322122	0.00341071	0.00322122	0.00369493	0.00322122	0.00132639	0.00246329
Turicibacter	Bacilli	0.0018383	0.00199016	0.724385		0.00180009	0.00208432	0.00208432	0.00255803	0.00142113	0.000568451	0.00284225	0.00369493	0.000947418	0.00151587	0.00151587	0.00170535	0.00161061	0.00625296	0.00426338	0.00189484	0.00217906	0.000757935	0.0011369	0.00132639	0.00161061	0.00161061	0.00180009	0.00151587	0.00123164	0.00151587	0.00123164	0.0022738		0.00303174	0.00795831	0.00189484	0.00217906	0.000757935	0.00104216	0.00170535	0.00246329	0.00142113	0.00312648	0.00142113	0.000852676	0.00123164	0.00170535
Unassigned	Clostridia	0.375654	0.371447	0.4644		0.294647	0.421222	0.477594	0.360019	0.344292	0.442255	0.428517	0.386831	0.395926	0.433444	0.348839	0.379157	0.320606	0.406537	0.450592	0.391284	0.492279	0.338797	0.351018	0.449645	0.338134	0.376599	0.313406	0.389863	0.245571	0.26234	0.335197	0.327617		0.426243	0.469351	0.357177	0.385883	0.412411	0.346092	0.320322	0.348176	0.359166	0.351397	0.356703	0.382568	0.345713	0.400189
Vagococcus	Bacilli	0	3.50896e-06	0.389304		0	0	0	0	0	0	0	0	0	0	0	0	0	0	0	0	0	0	0	0	0	0	0	0	0	0	0	0		0	0	0	0	0	0	0	0	0	0	0	0	9.47418e-05	0
Varibaculum	Actinobacteria	7.28783e-06	1.1369e-05	0.679224		0	0	0	0	9.47418e-05	0	0	0	0	0	0	0	0	9.47418e-05	9.47418e-05	0	0	0	0	0	0	0	0	0	9.47418e-05	0	0	0		0	0	9.47418e-05	9.47418e-05	0	9.47418e-05	0	0	0	0	0	0	0	0
Veillonella	Clostridia	0.00148941	0.00142166	0.724385		0.000473709	0.00236855	0.0011369	0.00123164	0.00123164	0.00104216	0.000663193	0.00104216	0.00246329	0.00189484	0.000663193	0.00104216	0.00255803	0.00161061	0.00142113	0.00151587	0.00151587	0.00322122	0.000852676	0.000568451	0.00236855	0.00180009	0.00161061	0.0022738	0.00161061	0.00142113	0.000473709	0.00236855		0.000473709	0.00208432	0.000757935	0.000378967	0.00208432	0.000852676	0.00341071	0.000852676	0.000852676	0.0011369	0.00132639	0.00388441	0.00123164	0.00208432
WAL1855D	Clostridia	7.28783e-06	7.28783e-06	1		0	0	0	0	0	0	0	0	9.47418e-05	0	9.47418e-05	0	0	0	0	0	9.47418e-05	0	0	0	0	0	0	0	0	0	0	9.47418e-05		0	0	0	0	9.47418e-05	0	9.47418e-05	0	0	0	0	0	0	0
Weissella	Bacilli	7.28783e-06	3.50896e-06	0.65575		0	0	0	0	9.47418e-05	9.47418e-05	0	0	9.47418e-05	0	0	0	9.47418e-05	0	0	0	0	0	0	0	0	0	0	0	0	0	0	0		9.47418e-05	0	0	0	0	0	0	0	0	0	0	0	0	0
