# Supplementary material for: Differences in Gut Metabolites and Microbial Composition and Functions between Egyptian and U.S. Children Are Consistent with Their Diets
Source: mSystems. 2017 Feb 7;2(1):e00169-16. doi: 10.1128/mSystems.00169-16 (PMC5296411; doi:10.1128/mSystems.00169-16)
Supplement: TABLE S2 [file sys001172084st7.xlsx]

## Sheet: Sheet1
Supplementary table 2
Class	Wmean - egkHLT	Wmean - uskHLT	Mann-Whitney U test - FDR adjusted		egkHLT01	egkHLT02	egkHLT03	egkHLT04	egkHLT05	egkHLT06	egkHLT07	egkHLT08	egkHLT10	egkHLT11	egkHLT12	egkHLT14	egkHLT15	egkHLT16	egkHLT17	egkHLT19	egkHLT20	egkHLT22	egkHLT23	egkHLT24	egkHLT25	egkHLT26	egkHLT27	egkHLT28	egkHLT29	egkHLT30	egkHLT31	egkHLT32		uskHLT01	uskHLT02	uskHLT03	uskHLT04	uskHLT05	uskHLT06	uskHLT07	uskHLT08	uskHLT09	uskHLT10	uskHLT11	uskHLT12	uskHLT13	uskHLT14
4C0d2	0.0113267	0.00416154	0.0124		0.00738986	0.0131691	0.00568451	0.00341071	0.00795831	0.0122217	0.00549503	0.00568451	0.00824254	0.0127901	0.0074846	0.0074846	0.00397916	0.00862151	0.0244434	0.0141165	0.0716248	0.0040739	0.0330649	0.0318333	0.00568451	0.0303174	0.00255803	0.0360966	0.00445287	0.00284225	0.00786357	0.00303174		0.0126954	0.00738986	0.00303174	0.00426338	0.00378967	0.00350545	0.00331596	0.00312648	0.00284225	0.00265277	0.00360019	0.0040739	0.00502132	0.0040739
Actinobacteria	0.0472248	0.0427845	0.5425		0.0993842	0.063856	0.0339176	0.037423	0.0437707	0.0643297	0.0433918	0.0437707	0.063856	0.0270962	0.0675509	0.0673614	0.0282331	0.0364756	0.0309806	0.0359072	0.0337281	0.0574135	0.0478446	0.0317385	0.0388441	0.0365703	0.0469919	0.0380862	0.123259	0.066414	0.0494552	0.0275699		0.0368546	0.0267172	0.0522027	0.0250118	0.0375178	0.0543818	0.0455708	0.0283278	0.0569398	0.0768356	0.0947418	0.034486	0.0336333	0.0257698
Alphaproteobacteria	0.000563445	0.000336756	0.552095		0.000663193	0.00123164	0.000568451	0.000189484	0.000568451	0.00558977	0.000284225	0.000473709	0.000663193	0.000757935	0.000568451	0.000189484	0.000189484	0.000568451	0.000568451	0.00104216	0.00369493	0.000189484	0.000378967	0	0	9.47418e-05	0.000473709	0.000189484	9.47418e-05	0.000189484	0.000189484	9.47418e-05		0.000852676	0.000568451	0.000378967	9.47418e-05	0.000568451	9.47418e-05	9.47418e-05	9.47418e-05	0.000189484	0.000189484	0.000473709	0.000473709	0.000473709	0.000284225
Bacilli	0.0220764	0.0164443	0.124		0.0419706	0.0211274	0.0200853	0.019801	0.0569398	0.0220748	0.0153482	0.0189484	0.0406442	0.0190431	0.0794884	0.0186641	0.017622	0.0214117	0.0180009	0.0151587	0.0163903	0.0181904	0.0140218	0.0110848	0.0147797	0.0252013	0.0137376	0.0224538	0.0481288	0.0175272	0.0192326	0.0164851		0.0251066	0.0259593	0.0144955	0.0142113	0.0234012	0.0104216	0.016864	0.0295595	0.0163903	0.015064	0.0123164	0.0120322	0.0144955	0.0123164
Bacteroidia	0.229499	0.216001	0.727208		0.185978	0.209	0.153955	0.303458	0.275699	0.120512	0.142965	0.248508	0.231928	0.212222	0.20379	0.151113	0.417717	0.179157	0.214969	0.230507	0.139744	0.270962	0.189768	0.230317	0.333681	0.256466	0.358029	0.246423	0.172714	0.374135	0.213169	0.283562		0.170251	0.174988	0.247655	0.194505	0.224159	0.20919	0.292752	0.255708	0.179062	0.243771	0.12847	0.219896	0.211369	0.267077
Betaproteobacteria	0.00650799	0.0109377	0.0551111		0.00303174	0.00426338	0.00483183	0.00492658	0.015064	0.0104216	0.00388441	0.00568451	0.00445287	0.00483183	0.0040739	0.00483183	0.00890573	0.00464235	0.00483183	0.0052108	0.00426338	0.0184747	0.00350545	0.0108953	0.00549503	0.00824254	0.00776883	0.0126954	0.00862151	0.00587399	0.00720038	0.0108953		0.0092847	0.00312648	0.0138323	0.043676	0.0100426	0.00757935	0.0130744	0.0118427	0.0130744	0.0063477	0.0052108	0.00767409	0.013927	0.0074846
Brachyspirae	1.72258e-06	0	0.676364		0	0	0	0	0	0	0	0	9.47418e-05	0	0	0	0	0	0	0	0	0	0	0	0	0	0	0	0	0	0	0		0	0	0	0	0	0	0	0	0	0	0	0	0	0
Chloroplast	1.43007e-05	1.57903e-05	0.424882		0	0	0	0	0	0.000284225	0	0	0.000284225	0.000189484	0	0	0	0	0	0	0	0	0	0	0	0	0	0	0	0	0	0		9.47418e-05	0	0	0	0	0	9.47418e-05	0	0	0	0	9.47418e-05	9.47418e-05	0
CK1C419	5.36275e-06	7.28783e-06	0.857667		0	0	0	9.47418e-05	0	0	0	0	0	0	9.47418e-05	0	0	0	0	0	0	0	0	0	9.47418e-05	0	0	0	0	0	0	0		0	0	0	0	0	0	0	9.47418e-05	0	0	0	0	9.47418e-05	0
Clostridia	0.511072	0.59603	0		0.480625	0.557082	0.551966	0.539365	0.416485	0.551208	0.521743	0.513406	0.518427	0.552061	0.419422	0.529796	0.446139	0.52667	0.478541	0.521743	0.46433	0.534249	0.451445	0.512743	0.4973	0.525533	0.474751	0.523733	0.526575	0.445476	0.593842	0.549124		0.622454	0.656656	0.552534	0.621885	0.621506	0.578304	0.530175	0.573567	0.532733	0.541165	0.644434	0.641118	0.607106	0.598768
Coriobacteriia	0.0519449	0.0411688	0.276786		0.114638	0.0532449	0.049171	0.0338228	0.0806253	0.0557082	0.063856	0.077783	0.0592136	0.0478446	0.130933	0.092468	0.0233065	0.100237	0.0505921	0.0513501	0.0390336	0.0363809	0.0324964	0.0255803	0.0342018	0.0364756	0.0318333	0.0389389	0.0598768	0.0345808	0.0361914	0.0470867		0.048792	0.0345808	0.0616769	0.022738	0.0266225	0.0218854	0.0474657	0.0451919	0.0460445	0.0288963	0.0653719	0.0324017	0.0601611	0.038181
Deltaproteobacteria	0.00394432	0.00354069	0.857667		0.00170535	0.00208432	0.00596874	0.00360019	0.0114638	0.0040739	0.0193273	0.00435812	0.00322122	0.00322122	0.0022738	0.00767409	0.0022738	0.00937944	0.00303174	0.00189484	0.00757935	0.00284225	0.00322122	0.0115585	0.0022738	0.00208432	0.00378967	0.00180009	0.00161061	0.00180009	0.00198958	0.00170535		0.0129796	0.00454761	0.00416864	0.0063477	0.00198958	0.00350545	0.00161061	0.00416864	0.00435812	0.00189484	0.00255803	0.00151587	0.00274751	0.00161061
Elusimicrobia	0.0176989	0.00615408	0.124		0.0130744	0.0155377	0.117575	0.0040739	0.0116532	0.0166746	0.0190431	0.0108953	0.0137376	0.0356229	0.0279488	0.00369493	0.00492658	0.0125059	0.0946471	0.00757935	0.08072	0.00710564	0.0326859	0.0632875	0.00426338	0.00587399	0.00388441	0.00738986	0.00558977	0.00274751	0.0052108	0.00540028		0.0126954	0.0155377	0.00483183	0.00540028	0.00464235	0.00483183	0.00568451	0.00416864	0.00710564	0.00454761	0.00625296	0.00445287	0.00985315	0.00492658
Epsilonproteobacteria	1.77641e-05	7.28783e-06	0.494368		0.000189484	9.47418e-05	0	0	0	0	0	0	0	0	0	9.47418e-05	9.47418e-05	0	0	0	0	9.47418e-05	0	0	0	9.47418e-05	0	9.47418e-05	9.47418e-05	0	0	0		9.47418e-05	0	0	0	0	0	0	0	0	0	9.47418e-05	0	0	0
Erysipelotrichi	0.00841355	0.00465436	0		0.00890573	0.00947418	0.00900047	0.00587399	0.00947418	0.0102321	0.00767409	0.00975841	0.0108953	0.0190431	0.00871625	0.00966367	0.00511606	0.00502132	0.00786357	0.00994789	0.0118427	0.00824254	0.00900047	0.00549503	0.00729512	0.00587399	0.00672667	0.00625296	0.00360019	0.00909522	0.00862151	0.00738986		0.00691615	0.00530554	0.00388441	0.00322122	0.00502132	0.00426338	0.00473709	0.00540028	0.00350545	0.00454761	0.00473709	0.00530554	0.00350545	0.00483183
Flavobacteriia	7.28783e-06	1.1369e-05	0.727208		0	0	9.47418e-05	0	9.47418e-05	0	0	0	9.47418e-05	0	0	0	0	0	0	0	0	0	0	9.47418e-05	0	0	0	0	0	0	0	0		0	9.47418e-05	0	0	9.47418e-05	0	0	0	0	0	0	0	9.47418e-05	0
Fusobacteriia	0.000104216	0.000120914	0.857667		0	0.000378967	9.47418e-05	9.47418e-05	0.000189484	0.000189484	0	9.47418e-05	0.000189484	0.000189484	0	9.47418e-05	0	0	0.000189484	0.000189484	9.47418e-05	0.000284225	9.47418e-05	0	0.000284225	0	0	0	0	9.47418e-05	9.47418e-05	0.000189484		0.00104216	0	0.000189484	0	9.47418e-05	0	9.47418e-05	0	0	9.47418e-05	9.47418e-05	9.47418e-05	0.000189484	0.000189484
Gammaproteobacteria	0.0206507	0.00990206	0		0.015064	0.0153482	0.0152534	0.0148745	0.0295595	0.0446234	0.0182852	0.0279488	0.0141165	0.0279488	0.0147797	0.0197063	0.0116532	0.0174325	0.02937	0.0280436	0.04036	0.0126954	0.0074846	0.0274751	0.0124112	0.0404548	0.0145902	0.0369493	0.0192326	0.00975841	0.0271909	0.0133586		0.0126007	0.0158219	0.00966367	0.00862151	0.0137376	0.00900047	0.00909522	0.00937944	0.00937944	0.00824254	0.00900047	0.00947418	0.0110848	0.00881099
Lentisphaeria	0.000866295	0.000411196	0.276615		0.00142113	0.000663193	0.000663193	9.47418e-05	0.00985315	0.00208432	0.000473709	0.0022738	0.000568451	0.0011369	0.000852676	0.000378967	9.47418e-05	0.000473709	0.0040739	0.000568451	0.000852676	0.000473709	0.000378967	0.00142113	0.000378967	0.000284225	0.000378967	0.000284225	0.000189484	0.000473709	0.000284225	0.000378967		0.000947418	0.000947418	0.000568451	0.000284225	0.000378967	0.000284225	0.000284225	0.000568451	0.000378967	0.000284225	0.000189484	0.000284225	0.000757935	0.000189484
Methanobacteria	0.00995098	0.00567196	0.0221429		0.00378967	0.00378967	0.00473709	0.00284225	0.00322122	0.00852676	0.101753	0.00369493	0.00322122	0.00862151	0.0063477	0.0380862	0.00265277	0.0477499	0.0109901	0.020559	0.0483183	0.00303174	0.00606348	0.00975841	0.00246329	0.00180009	0.0074846	0.00217906	0.00274751	0.0040739	0.00511606	0.0112743		0.00312648	0.00322122	0.00397916	0.00265277	0.0022738	0.00208432	0.00322122	0.00435812	0.0778778	0.00180009	0.00236855	0.002937	0.00151587	0.00217906
Mollicutes	0.00147709	0.000632008	0.05425		0.00151587	0.00170535	0.00142113	0.000378967	0.00142113	0.00208432	0.00606348	0.000947418	0.00123164	0.00180009	0.000852676	0.0011369	0.000663193	0.00558977	0.0022738	0.0011369	0.0115585	0.00123164	0.000947418	0.00180009	0.000663193	9.47418e-05	0.000378967	0.000663193	0.000473709	0.000568451	0.000473709	0.000473709		0.000852676	0.00151587	0.000473709	0.000568451	0.000473709	0.000663193	0.00104216	0.000378967	0.000947418	0.000378967	0.000852676	0.000378967	0.000473709	0.000473709
Opitutae	0.000112249	5.16774e-05	0.494368		9.47418e-05	0.000284225	0.000189484	0	0	0.000189484	0	0	9.47418e-05	9.47418e-05	9.47418e-05	9.47418e-05	0	0.000189484	0.000284225	9.47418e-05	0.00132639	0	0	9.47418e-05	0	0.000189484	0	9.47418e-05	0	0	0	0.000378967		9.47418e-05	0	0	0	9.47418e-05	0	9.47418e-05	9.47418e-05	9.47418e-05	0.000189484	0	0	0	9.47418e-05
RF3	0.000116677	0.000144741	0.424882		0	0.000189484	0	9.47418e-05	9.47418e-05	0.00132639	0	0	0	9.47418e-05	0.000189484	0.000378967	0	9.47418e-05	0.000189484	0	0.000473709	0	9.47418e-05	9.47418e-05	0	0.000189484	9.47418e-05	9.47418e-05	0.000189484	0	9.47418e-05	0		9.47418e-05	0.000189484	0	9.47418e-05	9.47418e-05	0	0.000189484	9.47418e-05	0.000757935	0.000189484	9.47418e-05	9.47418e-05	0.000378967	9.47418e-05
Rubrobacteria	1.11461e-05	1.1369e-05	0.857667		0	9.47418e-05	0	0	9.47418e-05	0	0	0	0	9.47418e-05	0.000189484	0	0	0	0	0	0	0	0	0	0	0	0	0	0	9.47418e-05	0	0		0	9.47418e-05	0	0	9.47418e-05	0	0	9.47418e-05	0	0	0	0	0	0
Spirochaetes	0.00615059	0.00251487	0.857667		0.000947418	0.00104216	0.0011369	0.00303174	0.0011369	0.000757935	0.00473709	0.00142113	0.000757935	0.000473709	0.00104216	0.0218854	0.00246329	0.00388441	0.000947418	0.0269067	0	0.00274751	0.145713	0.00208432	0.0179062	0.0022738	0.00274751	0.00284225	0.00331596	0.00360019	0.00350545	0.00265277		0.000852676	0.00123164	0.00217906	0.00303174	0.00236855	0.00246329	0.0022738	0.00322122	0.00341071	0.00322122	0.00369493	0.00322122	0.00132639	0.00246329
Synergistia	1.32639e-05	2.65277e-05	0.94		0	0	9.47418e-05	0	0	0	0	0.000189484	0	0	0	0	0	0	0	0	0	0	0	9.47418e-05	0	0	9.47418e-05	9.47418e-05	0	9.47418e-05	0	0		0	9.47418e-05	0	0	0	0	0	0	0.000473709	0	0	0	9.47418e-05	0
Thermomicrobia	1.72258e-06	7.28783e-06	0.424882		0	0	0	0	0	0	0	0	0	0	0	0	0	0	0	9.47418e-05	0	0	0	0	0	0	0	0	0	0	0	0		0	0	0	0	0	0	0	0	0	0	0	9.47418e-05	0	9.47418e-05
TM73	1.72258e-06	3.50896e-06	0.76012		0	0	0	0	0	0	0	0	0	0	0	0	0	0	0	0	9.47418e-05	0	0	0	0	0	0	0	0	0	0	0		0	0	0	0	0	0	0	0	0	0	9.47418e-05	0	0	0
Unassigned	0.0194725	0.0170399	0.00775		0.0175272	0.0212222	0.0207485	0.0193273	0.0224538	0.0236855	0.0189484	0.0212222	0.020559	0.0223591	0.020559	0.0195168	0.0202748	0.0162956	0.0209379	0.0192326	0.0214117	0.0160114	0.0194221	0.0180009	0.0187589	0.0189484	0.0209379	0.019801	0.0162956	0.0171483	0.0167693	0.0161061		0.017622	0.0167693	0.0177167	0.0182852	0.0161061	0.020559	0.0169588	0.0166746	0.0182852	0.0155377	0.0126954	0.0165798	0.0188536	0.0159166
Verruco5	0.0022725	0.000981052	0.2325		0.00180009	0.00445287	0.00170535	0.000947418	0.00132639	0.0426338	0.00350545	0.00189484	0.00274751	0.00161061	0.00217906	0.00303174	0.000852676	0.000757935	0.00132639	0.00388441	0.00246329	0.000852676	0.000378967	0.00104216	0.000757935	0.000473709	0.0011369	0.000852676	0.000663193	0.0011369	0.000663193	0.000378967		0.002937	0.00265277	0.000663193	0.000757935	0.00132639	0.000852676	0.000757935	0.00104216	0.000947418	0.000757935	0.000473709	0.000568451	0.000947418	0.000663193
Verrucomicrobiae	0.00193138	0.00948629	0.0155		0.000284225	0.000663193	0.0011369	0.0022738	0.000852676	0.000568451	0.00322122	0.00104216	0.000757935	0.000852676	0.000568451	0.00265277	0.00284225	0.00284225	0.000947418	0.00483183	9.47418e-05	0.00445287	0.00198958	0.00350545	0.00246329	0.00246329	0.00161061	0.00198958	0.0022738	0.0022738	0.00284225	0.00246329		0.000757935	0.00198958	0.00587399	0.0243486	0.00360019	0.0661298	0.00454761	0.00284225	0.0252013	0.0433918	0.00217906	0.00274751	0.00180009	0.00350545
