# Supplementary material for: Differences in Gut Metabolites and Microbial Composition and Functions between Egyptian and U.S. Children Are Consistent with Their Diets
Source: mSystems. 2017 Feb 7;2(1):e00169-16. doi: 10.1128/mSystems.00169-16 (PMC5296411; doi:10.1128/mSystems.00169-16)
Supplement: TABLE S3 [file sys001172084st8.xlsx]

## Sheet: Sheet1
Supplementary table 3
Metabolite	Chemical shift and peak multiplicity	Wmean - egkHLT	Wmean - uskHLT	Mann-Whitney U test - FDR adjusted		egkHLT01	egkHLT02	egkHLT03	egkHLT04	egkHLT05	egkHLT06	egkHLT07	egkHLT08	egkHLT10	egkHLT11	egkHLT12	egkHLT14	egkHLT15	egkHLT16	egkHLT17	egkHLT19	egkHLT20	egkHLT22	egkHLT23	egkHLT24	egkHLT25	egkHLT26	egkHLT27	egkHLT28	egkHLT29	egkHLT30	egkHLT31	egkHLT32		uskHLT01	uskHLT02	uskHLT03	uskHLT04	uskHLT05	uskHLT06	uskHLT07	uskHLT08	uskHLT09	uskHLT10	uskHLT11	uskHLT12	uskHLT13	uskHLT14
Acetate	1.92 (s)	42.1159	38.3552	0.064		42.306	44.4159	37.6296	39.5683	30.946	46.584	40.8991	38.6899	41.0913	38.6493	45.4533	35.67	43.9168	42.1184	42.1021	43.9704	43.451	37.4902	48.0413	40.3614	49.6084	42.3784	48.7793	43.7189	45.3036	39.825	45.1586	39.7803		35.6081	24.4304	45.7928	40.2737	41.1694	31.4776	40.487	34.4411	40.4801	34.3108	38.0817	43.9803	46.4157	36.1236
Butyrate	1.56 (tq)	16.0433	15.1494	0.519724		15.3095	10.1716	20.745	13.9978	16.8038	19.6992	16.5081	13.9048	18.7983	15.6707	15.5744	11.0548	12.8088	17.9429	22.0805	12.605	19.569	22.8972	15.4574	18.272	12.9311	14.899	13.2781	18.821	11.7373	16.7956	12.0216	21.9671		14.4235	15.1792	13.3273	17.2892	15.4122	17.7795	12.537	8.1815	6.33367	23.5763	17.6476	16.7893	13.6422	17.8359
Formate	8.46 (s)	0.54701	0.601163	0.613161		0.436409	0.484483	0.475785	0.57894	0.44719	0.561407	0.572987	0.844592	0.594803	0.5834	0.557558	0.861564	0.403851	0.626484	0.426086	0.507748	0.437134	0.52783	0.558588	0.655201	0.377308	0.803337	0.28055	0.279669	0.438124	0.639758	0.999237	0.56919		0.920343	0.645511	0.544704	0.431273	0.425467	0.272361	0.531275	0.488273	0.953647	0.534414	0.39188	0.816255	0.726753	1.01163
Propionate	1.06 (t)	23.2515	19.6632	0.0170667		18.9501	28.3795	22.6492	16.8391	28.0358	20.579	25.4349	21.3101	21.0637	24.7387	20.644	15.79	23.5025	25.0479	24.7966	24.4408	25.2979	18.6005	25.0924	22.8388	22.3554	26.8193	23.9893	26.7793	18.9782	23.9222	24.9726	23.5443		24.0645	7.60908	21.1682	22.7599	6.99634	23.1197	17.8071	19.3782	20.5098	24.3787	17.8114	17.9889	21.6526	21.1928
Valerate	0.86 (t)	1.16864	1.39208	0.519724		0.519415	0.238544	0.979008	0.794442	1.42789	2.31745	2.19769	1.17285	1.00134	1.37818	1.03376	1.18568	0.187765	1.86282	1.25759	0.726995	2.28849	1.24199	1.84045	2.07265	0.067989	1.34638	0.310639	0.441692	0.48991	1.31867	0.993146	2.30732		2.86571	0.391656	1.08581	2.16525	0.646643	2.0436	1.11995	1.33825	3.16841	2.07709	1.05443	1.09192	0.281392	1.11177
Alanine	1.48 (d)	1.97478	2.40648	0.108522		1.79631	0.735341	1.8995	3.72183	2.93839	1.21234	1.61698	3.62717	2.22821	2.84288	2.6718	4.57873	2.23808	1.55728	1.46541	1.67504	0.961157	2.79915	0.95698	2.04555	0.735085	1.51244	0.563388	0.687463	2.85415	3.20985	1.86517	1.55247		2.91619	2.33815	2.35209	1.99761	3.67628	3.54104	1.79017	2.85951	1.93954	1.8146	1.7125	2.36594	1.63709	3.19369
Aspartic Acid	2.82 (dd)	0.348306	0.732725	0		0.493693	0.657214	0.463499	0.422032	0.355031	0.263724	0.655859	0.429833	0.284524	0.355342	0.409603	0.559606	0.219973	0.508623	0.325775	0.255079	0.23163	0.24096	0.264856	0.386177	0.175265	0.26791	0.154194	0.247645	0.369756	0.30529	0.327434	0.344771		0.33681	0.684568	0.849626	0.806047	1.26609	0.748127	0.915404	0.669124	0.758721	0.708339	0.58443	0.56165	0.990479	0.430291
Glycine	3.56 (s)	0.66965	0.507911	0.382769		0.414868	1.52985	0.735786	1.47823	0.216748	0.3236	0.177304	1.01799	0.670029	0.90258	0.337923	0.758996	1.23041	0.271053	0.221438	1.4426	0.277707	0.569678	0.263643	0.317346	1.40823	0.51457	1.05066	0.526978	1.23075	0.731354	0.642407	0.270669		0.0702697	1.57077	0.276453	0.179804	0.534489	0.340494	0.927476	1.0706	0.2533	0.205533	1.22831	0.424796	0.401909	0.487143
Isoleucine	1.01 (d)	0.502707	1.00592	0.00355556		0.346981	0.165643	0.465778	1.11715	0.626593	0.600575	0.536309	0.852836	0.572826	0.688401	0.57008	1.16177	0.398958	0.243121	0.234656	0.402115	0.370238	0.627913	0.369876	0.867751	0.129616	0.468098	0.0762365	0.143968	0.792082	0.764817	0.438475	0.438543		1.106	0.625233	1.15208	1.02894	1.57339	1.37865	1.24638	1.18959	1.61859	0.499187	0.49644	0.443546	0.537275	1.10132
Leucine	0.96 (t)	0.662446	1.41477	0		0.465759	0.320899	0.750573	1.18348	1.19897	0.587548	1.176	1.09986	0.513583	1.18044	0.670238	1.57035	0.488258	0.649995	0.383493	0.413944	0.348691	0.798243	0.29819	0.978605	0.294958	0.482694	0.143502	0.180158	1.07364	0.994597	0.578951	0.479976		1.97926	0.856333	1.39956	1.61999	2.51017	2.39497	1.2705	1.46038	2.13597	1.28407	0.710024	0.671134	0.646586	1.12292
Lysine	3.03 (t)	2.013	3.6773	0.00355556		5.40683	0.829174	2.85835	2.5091	7.35555	0.944693	1.66484	2.56825	1.79221	1.34817	2.4576	6.15867	3.30731	1.07537	1.64449	1.23298	0.857352	3.49273	1.26731	1.794	1.16921	1.14939	0.501636	1.26333	3.49922	1.97712	1.17	1.10858		3.28751	8.71609	2.78435	2.22513	6.41841	3.04159	3.72759	3.3147	3.04061	1.88334	7.87187	2.91847	3.57734	3.10105
Tryptophan	7.54 (d)	0.77845	0.55937	0.0731429		1.05542	0.649912	0.676127	1.51842	0.755121	0.488427	0.705931	1.74596	0.90565	1.16349	0.863093	2.41524	0.631137	0.516595	0.280821	1.11185	0.550433	0.724368	0.420617	1.04913	0.313889	0.689129	0.35791	0.339191	1.20021	0.709883	0.715785	0.488296		0.552465	0.521102	0.666405	0.271898	0.702262	0.575482	0.533148	1.29407	0.751653	0.483399	0.219371	0.389761	0.41368	0.626486
Tyrosine	6.90 (m)	0.276596	0.577265	0		0.175074	0.100408	0.343418	0.439151	0.356585	0.219321	0.513852	0.420955	0.750686	0.315388	0.315248	0.770282	0.198901	0.226409	0.182034	0.15378	0.169987	0.288557	0.220612	0.322418	0.0769457	0.134335	0.0624654	0.134972	0.548992	0.477729	0.207675	0.195006		0.709966	0.399124	0.498588	0.559584	1.01397	0.574523	0.524094	0.849723	0.719843	0.71716	0.279656	0.386477	0.295966	0.633174
Valine	3.61 (d)	0.141828	0.276899	0		0.396337	0.247064	0.0945864	0.272174	0.220114	0.310369	0.0837267	0.175336	0.113259	0.12551	0.188954	0.222902	0.0949105	0.0677632	0.0475435	0.113911	0.0969278	0.150476	0.0296978	0.143941	0.193178	0.125733	0.0892899	0.0667036	0.178129	0.150073	0.0717631	0.0956831		0.205963	0.17619	0.261319	0.313414	0.691566	0.404436	0.282669	0.351669	0.550584	0.196418	0.149317	0.149992	0.212165	0.211801
Bile Acids	0.73 (m)	0.0391106	0.12764	0.0137143		0.0293173	0.137528	0.0341633	0.0342389	0.103583	0.0282561	0.0322868	0.0310722	0.0321783	0.0221962	0.0390099	0.0589389	0.0335784	0.0510217	0.0133196	0.0382415	0.0589454	0.0366894	0.0379808	0.0381588	0	0.0303581	0.0236356	0.0199524	0.0460259	0.0442838	0.0544569	0.0478416		0.0702697	0.30038	0.0313475	0.175418	0.836725	0.0415626	0.219965	0.13599	0.0620487	0.0599838	0.0273516	0.0335749	0.033072	0.231123
Choline	3.20 (s)	0.036762	0.0938671	0.00355556		0.228638	0.0117649	0.0198861	0.0160443	0.0340098	0.0201829	0.0244431	0.0402788	0.143814	0.0605352	0.133934	0.0254984	0.00696695	0.021259	0.00764642	0.0103062	0.0118998	0.122794	0.0307079	0.0289814	0.0187275	0.0268163	0.0096293	0.0108239	0.0163746	0.0271369	0.0955303	0.0629221		0.0716158	0.160977	0.109536	0.0820568	0.0664164	0.0385786	0.457814	0.107406	0.090324	0.0392051	0.0467023	0.0374677	0.0429749	0.139467
Taurine	3.45 (t)	0.652719	1.48671	0.00355556		1.02804	1.17325	0.507096	1.06066	0.947786	0.203175	0.323415	0.83969	0.796413	0.597482	0.467387	0.916062	1.70582	0.46637	0.277491	0.82626	0.31569	0.58009	0.258795	0.564413	1.39052	0.336975	0.5605	0.683663	0.789964	0.577703	0.39389	0.422774		0.959544	3.06604	0.511559	0.814818	2.99149	2.85823	3.76422	1.11218	1.37371	0.472814	1.5222	1.29409	0.538121	1.27638
Cytosine	7.52 (d)	0.809065	0.579008	0.096		1.09027	0.676687	0.761791	1.62709	0.868545	0.492464	0.707573	1.77704	0.859923	1.27608	0.905516	2.54127	0.845971	0.350774	0.31967	0.923898	0.530508	0.807663	0.441224	1.06941	0.334653	0.711897	0.395051	0.362664	1.10197	0.789057	0.739322	0.499216		0.620312	0.385018	0.711805	0.335049	0.80861	0.606175	0.573385	1.37723	0.704527	0.513391	0.455487	0.367865	0.447313	0.523929
Hypoxanthine	8.22 (s)	0.564865	0.319598	0.00581818		0.687022	0.281142	0.614939	1.11351	0.470785	0.30409	0.274164	1.29764	0.877706	0.740951	0.579296	1.79262	0.709259	0.454412	0.346309	0.683465	0.317558	0.511669	0.261825	0.253587	0.337095	0.502426	0.483966	0.368533	0.827138	0.65889	0.667328	0.346331		0.242309	0.273827	0.35347	0.122793	0.269537	0.124688	0.209235	0.683416	0.320454	0.344025	0.257886	0.553987	0.422089	0.445897
Uracil	5.80 (d)	0.748013	0.461247	0.0370526		1.01394	0.578105	0.784736	1.47823	0.831255	0.387513	0.584445	1.62611	0.986943	1.12474	0.719732	2.41336	0.825413	0.55805	0.256402	0.926339	0.485677	0.617275	0.310311	0.986816	0.194196	0.520641	0.401804	0.387311	1.06479	0.836025	0.605025	0.499216		0.402233	0.393316	0.598305	0.347328	0.843448	0.31076	0.581433	1.11477	0.511312	0.315797	0.267934	0.352537	0.388456	0.47711
Galactose	5.27 (d)	0.0938367	0.175223	0.613161		0.0663789	0.136311	0.299821	0.13249	0.0170912	0.0672765	0.0295506	0.0991352	0.0444569	0.0641673	0.0409603	0.218199	0.240531	0.0478328	0.124316	0.0744488	0.0224158	0.0565216	0.0254552	0.150703	0.106258	0.183666	0.142939	0.0575099	0.0504515	0.142245	0.105222	0.0748825		0.0557311	0.0580846	0.072964	0.019296	0.0843448	0.0613848	0.03219	1.86575	0	0.022935	0.0954514	0.970024	0.104261	0.191736
Glucose	5.24 (d)	1.3393	1.01582	0.382769		0.829736	3.0597	1.47157	2.95645	0.433495	0.6472	0.354607	2.03597	1.34006	1.80516	0.675846	1.51799	2.46082	0.542106	0.442876	2.8852	0.555415	1.13936	0.527287	0.634692	2.81646	1.02914	2.10131	1.05396	2.4615	1.46271	1.28481	0.541338		0.140539	3.14155	0.552905	0.359608	1.06898	0.680987	1.85495	2.1412	0.5066	0.411066	2.45662	0.849592	0.803818	0.974286
Sucrose	4.22 (d)	0.423754	0.942909	0.0106667		1.06372	0.355383	0.66083	0.879791	0.200433	0.222012	0.14447	0.362509	0.138451	0.169499	1.10008	1.04021	0.190164	0.358746	0.108777	0.329528	0.608964	1.22711	0.266674	0.31155	0.41282	0.78931	0.326396	0.264076	0.50717	0.126142	0.204906	0.666142		1.16066	0.853014	0.552905	0.594668	0.302541	1.04354	1.29967	2.53358	2.17013	0.225822	0.440416	1.32475	0.968618	0.503864
Ethanol	1.19 (t)	0.597739	1.33651	0.00581818		0.600176	0.592304	0.745474	0.26101	0.300391	0.322479	0.938505	0.271266	0.315432	0.655394	1.05083	1.09852	0.406025	0.744067	0.354819	0.277047	0.344125	0.788327	0.151519	0.526495	0.885079	1.01092	0.470835	0.730023	0.512038	0.547062	2.10305	0.555378		1.64851	1.51684	0.363199	0.706351	0.565355	2.00779	1.4794	2.81249	6.40908	0.805665	0.684905	0.985352	0.684423	0.862811
Fumarate	6.52 (s)	0.0848777	0.115259	0.431407		0.088832	0.0124472	0.0782362	0.124912	0.0593615	0.0792684	0.0550175	0.105668	0.137535	0.0690647	0.106766	0.211526	0.079169	0.0568547	0.040851	0.0754521	0.0492112	0.104546	0.0796785	0.12415	0.0301847	0.111231	0.0182968	0.0447746	0.145273	0.110596	0.199407	0.0488968		0.299708	0.03098	0.0562215	0.047542	0.0254864	0.0958176	0.0471603	0.267293	0.0875328	0.112553	0.253053	0.10462	0.128845	0.18968
Lactate	1.33 (d)	0.846856	1.30349	0.0123077		1.09281	0.582145	0.980682	0.9439	0.815231	1.14147	0.935745	0.989229	0.593385	0.880434	0.897628	1.18292	0.655591	1.2952	1.03268	0.51485	0.345248	0.886728	0.843753	1.2116	0.293857	0.651939	0.330104	0.699173	1.0636	1.1434	0.52661	0.870211		1.72664	0.597069	1.64609	1.67161	1.69719	1.63557	1.09046	1.75593	1.56177	0.990641	0.740706	0.710545	0.782334	1.25865
Malate	4.30 (dd)	0.98554	1.58505	0.02		2.72817	0.879937	0.682246	2.08411	0.853007	0.551667	1.1574	1.17187	1.66269	0.762744	0.746063	2.01646	0.438918	1.15755	0.446206	0.970276	0.773346	1.38775	0.712746	1.00276	1.01617	1.15209	0.68318	0.710071	0.913437	0.538116	0.8127	1.14352		0.94016	1.21646	0.52372	1.05251	1.92893	0.955301	1.02405	4.9918	1.21348	1.5931	1.96764	1.6313	2.05327	2.55499
Pyruvate	2.47 (s)	0.0852157	0.210465	0		0.0309768	0.105073	0.197331	0.0163751	0.0388437	0.0825258	0.116561	0.0251537	0.0198997	0.0883814	0.109715	0.0300965	0.0853166	0.25936	0.0488384	0.0976378	0.105853	0.166094	0.086467	0.232817	0.0724673	0.0263103	0.0585261	0.0676817	0.0247832	0.0684386	0.108452	0.151325		0.33681	0.0901694	0.179437	0.447901	0.135685	0.187991	0.162291	0.411436	0.289037	0.178775	0.165784	0.0416037	0.293164	0.167955
Succinate	2.41 (s)	0.296352	1.272	0.0244706		0.0618153	0.00943224	0.0963711	0.475623	0.353089	0.244886	0.253232	0.223054	0.442346	0.333549	0.118858	0.916532	0.0442002	0.149079	0.110441	0.3219	0.164071	0.258066	0.194551	0.232938	0.0250379	0.44171	3.34331	0.0355035	0.0753453	0.159355	0.905461	0.217627		0.256242	20.7213	0.76369	0.262689	2.01236	0.24506	0.71472	0.339759	0.282164	0.207297	0.250769	0.378265	0.198012	0.618683
Methylamine	2.61 (s)	0.179684	0.238341	0.0266667		0.113397	0.194325	0.137163	0.248604	0.234616	0.0847684	0.159792	0.159307	0.253192	0.218734	0.135559	0.223843	0.203869	0.33111	0.159465	0.173714	0.112494	0.139321	0.210107	0.169541	0.337502	0.267151	0.163948	0.244124	0.161533	0.0966193	0.0567644	0.127404		0.262502	0.155999	0.248618	0.180096	0.278705	0.143871	0.452672	0.252925	0.279612	0.222293	0.171366	0.213128	0.209082	0.338139
Trimethylamine	2.90 (s)	0.0810037	0.0846233	0.79		0.302863	0.0306392	0.117354	0.0629991	0.337701	0.137088	0.109588	0.0569556	0.0524618	0.131391	0.0843586	0.102509	0.0653812	0.0747233	0.0584265	0.0355069	0.0592073	0.0516355	0.051162	0.0955501	0.0310724	0.0679747	0.0350688	0.0805943	0.0230591	0.111447	0.0694068	0.0672331		0.0610026	0.0636498	0.106913	0.0865943	0.0395299	0.0438725	0.116457	0.034404	0.0460699	0.0902145	0.159037	0.15693	0.0496853	0.195562
1-Methylhistamine	3.25 (t)	0.904082	1.28201	0.162667		0.871223	2.25826	1.04402	2.04391	1.41702	0.29198	1.05561	1.0276	0.922798	1.05694	0.340849	0.934872	1.37534	0.366718	0.402917	1.78372	0.23163	0.66859	0.42789	0.260832	1.86135	0.548722	0.814301	0.548691	1.52151	0.738735	0.904769	0.515597		1.69859	2.83204	0.458052	0.771841	3.00799	1.22674	2.22011	1.17584	0.877713	0.725099	1.79767	1.01601	0.421248	0.866156
Total SCFAs	-	83.2882	75.1023	0.0015		77.5214	83.6901	82.4787	71.7785	77.6607	89.7411	85.6128	75.9223	82.5493	81.0204	83.2631	64.562	80.8197	87.5986	90.6629	82.2509	91.0436	80.7577	90.9901	84.2001	85.3402	86.2464	86.6379	90.0405	76.9471	82.5013	84.1452	88.1681		77.8822	48.2558	81.9188	82.9194	64.65	74.6928	72.4824	63.8273	71.4456	84.8773	74.9871	80.6666	82.7187	77.2757
Total Aas	-	7.56925	11.433	0.0015		10.5513	5.2355	8.28762	12.6616	14.0231	4.9506	7.1308	11.9382	7.83097	8.92219	8.48454	18.1966	8.80794	5.1162	4.78566	6.80129	3.86412	9.69208	4.09178	7.90492	4.49638	5.34429	2.99928	3.59041	11.7469	9.32071	6.01766	4.974		11.1644	15.8876	10.2405	9.00242	18.3866	12.9993	11.2174	13.0594	11.7688	7.79204	13.2519	8.31177	8.7125	10.9079
Bile Acid Related	-	0.739544	1.70333	0.0015		1.286	1.32254	0.561145	1.11094	1.08538	0.251614	0.380145	0.911041	0.972406	0.680214	0.64033	1.0005	1.74636	0.538651	0.298457	0.874808	0.386535	0.739573	0.327483	0.631553	1.40925	0.394149	0.593765	0.71444	0.852364	0.649123	0.543877	0.533538		1.10143	3.52739	0.652443	1.07229	3.89463	2.93837	4.442	1.35557	1.52608	0.572003	1.59625	1.36514	0.614168	1.64697
Nucleotides	-	2.1302	1.36668	0.0156		2.79123	1.53593	2.16147	4.21883	2.17058	1.18407	1.56618	4.70079	2.72457	3.14178	2.20454	6.74725	2.38064	1.36324	0.922381	2.5337	1.33374	1.93661	1.01336	2.30982	0.865944	1.73496	1.28082	1.11851	2.9939	2.28397	2.01167	1.34476		1.26485	1.05216	1.66358	0.80517	1.92159	1.04162	1.36405	3.17542	1.53629	1.17321	0.981307	1.27439	1.25786	1.44694
Sugars	-	1.93294	2.25489	0.505		1.95984	3.55139	2.43222	3.96874	0.65102	0.936489	0.528627	2.49762	1.52297	2.03883	1.81688	2.7764	2.89151	0.948685	0.675969	3.28917	1.18679	2.42299	0.819416	1.09695	3.33553	2.00212	2.57065	1.37554	3.01912	1.7311	1.59494	1.28236		1.35693	4.05264	1.17877	0.973572	1.45586	1.78591	3.18681	6.54053	2.67673	0.659822	2.99248	3.14437	1.8767	1.66989
Central Metabolism	-	2.96744	5.95759	0		4.60278	2.18134	2.78034	3.90593	2.41992	2.42229	3.45646	2.78624	3.17128	2.78957	3.02986	5.45606	1.70922	3.66212	2.03383	2.25716	1.78185	3.59151	2.06871	3.33076	2.3228	3.3942	4.90425	2.28723	2.73448	2.56696	4.65568	2.98696		5.20807	24.1728	3.53236	4.1886	6.365	5.12753	4.51808	10.5787	9.84306	3.88803	4.06285	3.85169	4.14004	5.65278
