# Supplementary material for: Differences in Gut Metabolites and Microbial Composition and Functions between Egyptian and U.S. Children Are Consistent with Their Diets
Source: mSystems. 2017 Feb 7;2(1):e00169-16. doi: 10.1128/mSystems.00169-16 (PMC5296411; doi:10.1128/mSystems.00169-16)
Supplement: TABLE S4 [file sys001172084st9.xlsx]

## Sheet: Importance
	egkHLT	uskHLT	MeanDecreaseAccuracy	MeanDecreaseGini
Bacteroides	8.46	8.48	9.07	1.77
Blautia	7.12	6.62	7.47	1.46
Coprococcus	5.01	5.66	6.24	1.14
Catenibacterium	5.17	6.61	6.63	1.02
Adlercreutzia	4.92	3.35	4.91	0.81
Anaerostipes	4.55	4.28	5	0.8
Prevotella	5.1	4.76	5.56	0.8
Ruminococcus	4.43	4.51	5.14	0.67
Mitsuokella	2.79	4.98	4.46	0.64
Eubacterium	4.37	4.51	5.1	0.63
Odoribacter	3.04	2.81	3.4	0.52
Faecalibacterium	2.86	3.52	3.78	0.42
Eggerthella	2.83	2.71	3.75	0.4
Succinivibrio	2.36	3.54	3.56	0.38
Parabacteroides	3.61	2.39	3.44	0.37
Oscillospira	2.78	3.16	3.46	0.35
Akkermansia	3.27	1.47	2.92	0.34
Megasphaera	1.58	3.57	3.89	0.34
Dorea	1.68	2.23	2.3	0.32
Bulleidia	1.62	1.86	1.83	0.3
Dialister	3.4	2.03	3.15	0.3
Lactobacillus	2.1	2.73	3.05	0.25
Streptococcus	1.96	2.48	2.71	0.23
Anaerofustis	1.21	0.67	1	0.21
Methanobrevibacter	2.36	2.61	3.09	0.18
Slackia	0.79	1.23	1.36	0.16
Sutterella	-0.37	1.26	0.87	0.16
Burkholderia	1.44	-0.68	0.8	0.15
Acinetobacter	2.7	-0.9	1.98	0.13
Desulfovibrio	1.16	2.41	1.86	0.11
Paraprevotella	-0.04	0.69	0.64	0.11
Actinomyces	1.72	1.41	1.89	0.1
Phascolarctobacterium	1.38	0.56	1.03	0.1
Unassigned	1.72	1.83	1.76	0.1
Coprobacillus	0.25	1.18	0.85	0.09
Bilophila	1.03	0.04	0.39	0.08
Methanosphaera	0.26	-0.58	0.03	0.08
rc44	2.53	2.22	2.62	0.08
Enterococcus	1.3	-0.28	0.82	0.07
Turicibacter	-1.27	-0.46	-1.11	0.07
Anaerobacillus	1.28	0.32	1.5	0.06
Bifidobacterium	-1	1.05	0.79	0.06
CF231	2.06	0.88	2.24	0.06
Dehalobacterium	-0.47	0.28	-0.38	0.06
Haemophilus	-0.06	1	0.59	0.06
Lachnospira	1.01	-0.43	0.51	0.06
SMB53	-1	0.76	0.18	0.06
Succiniclasticum	1.32	1.35	1.48	0.06
Acidaminococcus	1	1	1.38	0.05
Anaerotruncus	0	0	0	0.05
Anaerovibrio	1.36	0.56	1.17	0.05
Lactococcus	1	0	0.71	0.05
Megamonas	1.17	-1	1.26	0.05
Sarcina	-1.53	0.02	-0.97	0.05
Atopobium	-0.5	0.16	-0.39	0.04
Citrobacter	-0.14	-1	-0.68	0.04
Gemella	1	1.62	1.86	0.04
Oxalobacter	1	1.64	1.87	0.04
Peptococcus	-0.58	-1	-0.92	0.04
Peptostreptococcus	1.41	1	1.3	0.04
Varibaculum	-1.38	-1	-1.65	0.04
Aggregatibacter	1	-1	1	0.03
Anaerococcus	0	-1	-1	0.03
Butyricimonas	-1	0	-1	0.03
Butyrivibrio	0	1.42	1	0.03
Christensenella	-0.55	1	-0.15	0.03
Clostridium	-1.04	0	-1	0.03
Comamonas	1	1.27	1.23	0.03
Fusobacterium	-1	-0.63	-0.67	0.03
Kaistobacter	0	0	0	0.03
Lachnobacterium	-0.83	1	-0.34	0.03
RFN20	-1.31	0	-1.73	0.03
Veillonella	0.55	0	0.57	0.03
Balneimonas	0	1	1	0.02
Cloacibacterium	-0.12	1	0.67	0.02
Collinsella	0	1	0.58	0.02
Granulicatella	0	1.41	1.41	0.02
Holdemania	-1	-1	-1	0.02
Mogibacterium	1	0	1	0.02
Oribacterium	1.37	1.4	1.41	0.02
p75a5	-1	0	-1	0.02
Pseudobutyrivibrio	0	-1	-1	0.02
Roseburia	-1	-1	-1	0.02
Staphylococcus	-0.07	1	0.42	0.02
Campylobacter	1	-1	-0.08	0.01
Facklamia	0	0	0	0.01
Lautropia	0	0	0	0.01
Leuconostoc	0	0	0	0.01
Mobiluncus	0	0	0	0.01
Parvimonas	0	-1	-1	0.01
ph2	0	0	0	0.01
Rubrobacter	0	0	0	0.01
Selenomonas	0	0	0	0.01
Thermomonas	0	0	0	0.01
Treponema	0	0	0.51	0.01
Weissella	1	-1	0	0.01
1-68	0	0	0	0
02d06	0	0	0	0
Actinobacillus	0	0	0	0
Anaerovorax	0	0	0	0
Arthrobacter	0	0	0	0
Brachyspira	0	0	0	0
Butyricicoccus	0	0	0	0
cc115	0	0	0	0
Cloacibacillus	0	0	0	0
Corynebacterium	-1	-1	-1	0
DehalobacterSyntrophobotulus	0	0	0	0
Enterobacter	0	0	0	0
Epulopiscium	0	0	0	0
Erwinia	0	0	0	0
Janthinobacterium	0	0	0	0
Klebsiella	0	0	0	0
Leptotrichia	0	0	0	0
Novosphingobium	0	0	0	0
Peptoniphilus	0	0	0	0
Porphyromonas	0	0	0	0
Providencia	0	0	0	0
Pseudomonas	0	0	0	0
PseudoramibacterEubacterium	0	0	0	0
Ralstonia	0	0	0	0
Rothia	0	0	0	0
Scardovia	0	0	0	0
Serratia	0	0	0	0
Shewanella	0	0	0	0
Sphingopyxis	0	0	0	0
Stenotrophomonas	0	0	0	0
TG5	0	0	0	0
Vagococcus	0	0	0	0
WAL1855D	0	0	0	0
