# Supplementary material for: Differences in Gut Metabolites and Microbial Composition and Functions between Egyptian and U.S. Children Are Consistent with Their Diets
Source: mSystems. 2017 Feb 7;2(1):e00169-16. doi: 10.1128/mSystems.00169-16 (PMC5296411; doi:10.1128/mSystems.00169-16)
Supplement: DATA SET S1 [file sys001172084sd10.xlsx]

## Sheet: Metagenomic dataset
Dataset S1
Metagenomic data from MG-RAST was uploaded to STAMP for statistical analyses
Output from STAMP is presented as hierarchical tables				Total reads		Relative frequency (%)		p-values (FDR-corrected)
level 1	level 2	level 3	function	egkHLT	uskHLT	egkHLT	uskHLT
Carbohydrates	Aminosugars	(GlcNAc)2 Catabolic Operon	Chitobiose phosphorylase (EC 2.4.1.-)	665	915	0.0275814	0.0387614	1.58739e-10
Carbohydrates	Aminosugars	(GlcNAc)2 Catabolic Operon	(GlcNAc)2 ABC transporter, permease component 2	39	15	0.00161756	0.000635433	0.00463998
Carbohydrates	Aminosugars	(GlcNAc)2 Catabolic Operon	(GlcNAc)2 ABC transporter, permease component 1	49	27	0.00203232	0.00114378	0.0445805
Carbohydrates	Aminosugars	(GlcNAc)2 Catabolic Operon	(GlcNAc)2 ABC transporter, ATP-binding component 1	50	28	0.00207379	0.00118614	0.0479631
Carbohydrates	Aminosugars	(GlcNAc)2 Catabolic Operon	(GlcNAc)2 ABC transporter, periplasmic substrate-binding protein	11	21	0.000456234	0.000889606	0.142394
Carbohydrates	Aminosugars	(GlcNAc)2 Catabolic Operon	GlcNAc phosphomutase (EC 5.4.2.3)	39	51	0.00161756	0.00216047	0.32623
Carbohydrates	Aminosugars	(GlcNAc)2 Catabolic Operon	Chitin catabolic cascade sensor histidine kinase ChiS	3	0	0.000124428	0	0.368939
Carbohydrates	Aminosugars	(GlcNAc)2 Catabolic Operon	(GlcNAc)2 ABC transporter, ATP-binding component 2	14	8	0.000580662	0.000338898	0.414946
Carbohydrates	Monosaccharides	2-Ketogluconate Utilization	Epimerase KguE	8	0	0.000331807	0	0.0199201
Carbohydrates	Monosaccharides	2-Ketogluconate Utilization	2-ketogluconate transporter	2	9	8.29517e-05	0.00038126	0.0756972
Carbohydrates	Monosaccharides	2-Ketogluconate Utilization	2-ketogluconate kinase (EC 2.7.1.13)	64	52	0.00265446	0.00220283	0.507939
Carbohydrates	Monosaccharides	2-Ketogluconate Utilization	2-ketogluconate utilization repressor PtxS	2	0	8.29517e-05	0	0.637668
Carbohydrates	Monosaccharides	2-Ketogluconate Utilization	2-ketogluconate 6-phosphate reductase (EC 1.1.1.43)	7	9	0.000290331	0.00038126	0.747523
Carbohydrates	Organic acids	2-methylcitrate to 2-methylaconitate metabolism cluster	2-Methylcitrate dehydratase AcnD	0	1	0	4.23622e-05	0.649634
Carbohydrates	Organic acids	2-methylcitrate to 2-methylaconitate metabolism cluster	2-methylaconitate racemase	0	1	0	4.23622e-05	0.639978
DNA Metabolism	DNA repair	2-phosphoglycolate salvage	Putative phosphatase YieH	19	0	0.000788041	0	1.74012e-05
DNA Metabolism	DNA repair	2-phosphoglycolate salvage	Putative phosphatase YfbT	12	0	0.00049771	0	0.00163393
DNA Metabolism	DNA repair	2-phosphoglycolate salvage	Similar to phosphoglycolate phosphatase, clustered with ribosomal large subunit pseudouridine synthase C	5	0	0.000207379	0	0.118918
DNA Metabolism	DNA repair	2-phosphoglycolate salvage	2-deoxyglucose-6-phosphate hydrolase YniC	25	13	0.0010369	0.000550709	0.135985
DNA Metabolism	DNA repair	2-phosphoglycolate salvage	Putative phosphatase YqaB	19	15	0.000788041	0.000635433	0.739369
DNA Metabolism	DNA repair	2-phosphoglycolate salvage	Similar to phosphoglycolate phosphatase, clustered with ubiquinone biosynthesis SAM-dependent O-methyltransferase	4	2	0.000165903	8.47244e-05	0.806861
Metabolism of Aromatic Compounds	Metabolism of central aromatic intermediates	4-Hydroxyphenylacetic acid catabolic pathway	Transcriptional activator of 4-hydroxyphenylacetate 3-monooxygenase operon, XylS/AraC family	6	146	0.000248855	0.00618488	1.3279e-35
Metabolism of Aromatic Compounds	Metabolism of central aromatic intermediates	4-Hydroxyphenylacetic acid catabolic pathway	4-hydroxyphenylacetate symporter, major facilitator superfamily (MFS)	9	0	0.000373283	0	0.0108
Cofactors, Vitamins, Prosthetic Groups, Pigments	Folate and pterines	5-FCL-like protein	Phosphoribosylaminoimidazolecarboxamide formyltransferase (EC 2.1.2.3)	1113	1202	0.0461626	0.0509194	0.0440311
Cofactors, Vitamins, Prosthetic Groups, Pigments	Folate and pterines	5-FCL-like protein	Alternative dihydrofolate reductase 2	25	12	0.0010369	0.000508346	0.0947733
Cofactors, Vitamins, Prosthetic Groups, Pigments	Folate and pterines	5-FCL-like protein	Phosphoribosylglycinamide formyltransferase (EC 2.1.2.2)	561	572	0.023268	0.0242312	0.63818
Cofactors, Vitamins, Prosthetic Groups, Pigments	Folate and pterines	5-FCL-like protein	Methylenetetrahydrofolate dehydrogenase (NADP+) (EC 1.5.1.5) / Methenyltetrahydrofolate cyclohydrolase (EC 3.5.4.9)	1272	1279	0.0527573	0.0541813	0.638122
Cofactors, Vitamins, Prosthetic Groups, Pigments	Folate and pterines	5-FCL-like protein	H4MPt-dependent SHMT	9	9	0.000373283	0.00038126	1
Regulation and Cell signaling	Regulation of virulence	A conserved operon linked to TyrR and possibly involved in virulence	Conserved protein YcjX with nucleoside triphosphate hydrolase domain	6	1	0.000248855	4.23622e-05	0.209314
Regulation and Cell signaling	Regulation of virulence	A conserved operon linked to TyrR and possibly involved in virulence	Membrane protein YcjF	5	2	0.000207379	8.47244e-05	0.608029
Clustering-based subsystems	Ribosome-related cluster	A Gammaproteobacteria Cluster Relating to Translation	Glutamyl-tRNA reductase (EC 1.2.1.70)	290	352	0.012028	0.0149115	0.0191747
Clustering-based subsystems	Ribosome-related cluster	A Gammaproteobacteria Cluster Relating to Translation	4-diphosphocytidyl-2-C-methyl-D-erythritol kinase (EC 2.7.1.148)	942	864	0.0390703	0.0366009	0.278763
Clustering-based subsystems	Ribosome-related cluster	A Gammaproteobacteria Cluster Relating to Translation	FIG002082: Protein sirB2	2	0	8.29517e-05	0	0.635027
Clustering-based subsystems	Ribosome-related cluster	A Gammaproteobacteria Cluster Relating to Translation	FIG002708: Protein SirB1	6	4	0.000248855	0.000169449	0.866202
Clustering-based subsystems	Lysine Biosynthesis	A Glutathione-dependent Thiol Reductase Associated with a Step in Lysine Biosynthesis	FIG138056: a glutathione-dependent thiol reductase	2	0	8.29517e-05	0	0.626139
Clustering-based subsystems	Ribosomal Protein L28P relates to a set of uncharacterized proteins	A Gram-positive cluster that relates ribosomal protein L28P to a set of uncharacterized proteins	Dihydroxyacetone kinase family protein	1289	1005	0.0534624	0.042574	3.36525e-07
Clustering-based subsystems	Ribosomal Protein L28P relates to a set of uncharacterized proteins	A Gram-positive cluster that relates ribosomal protein L28P to a set of uncharacterized proteins	LSU ribosomal protein L28p	228	340	0.0094565	0.0144031	4.09146e-06
Clustering-based subsystems	Ribosomal Protein L28P relates to a set of uncharacterized proteins	A Gram-positive cluster that relates ribosomal protein L28P to a set of uncharacterized proteins	FIG001802: Putative alkaline-shock protein	91	37	0.0037743	0.0015674	1.58322e-05
Clustering-based subsystems	Ribosomal Protein L28P relates to a set of uncharacterized proteins	A Gram-positive cluster that relates ribosomal protein L28P to a set of uncharacterized proteins	Ribosome small subunit-stimulated GTPase EngC	1548	1668	0.0642046	0.0706602	0.0180743
Clustering-based subsystems	Ribosomal Protein L28P relates to a set of uncharacterized proteins	A Gram-positive cluster that relates ribosomal protein L28P to a set of uncharacterized proteins	ATP-dependent DNA helicase RecG (EC 3.6.1.-)	2544	2354	0.105515	0.0997206	0.0989952
Clustering-based subsystems	Ribosomal Protein L28P relates to a set of uncharacterized proteins	A Gram-positive cluster that relates ribosomal protein L28P to a set of uncharacterized proteins	Thiamin pyrophosphokinase (EC 2.7.6.2)	560	596	0.0232265	0.0252479	0.26785
Amino Acids and Derivatives	Proline and 4-hydroxyproline	A Hypothetical Protein Related to Proline Metabolism	Hypothetical protein YggS, proline synthase co-transcribed bacterial homolog PROSC	806	856	0.0334295	0.036262	0.183172
Amino Acids and Derivatives	Proline and 4-hydroxyproline	A Hypothetical Protein Related to Proline Metabolism	Pyrroline-5-carboxylate reductase (EC 1.5.1.2)	1822	1854	0.075569	0.0785395	0.375357
Regulation and Cell signaling	Programmed Cell Death and Toxin-antitoxin Systems	A toxin-antitoxin module cotranscribed with DinB	Uncharacterized acetyltransferase YafP (EC 2.3.1.-)	4	0	0.000165903	0	0.212857
Regulation and Cell signaling	Programmed Cell Death and Toxin-antitoxin Systems	A toxin-antitoxin module cotranscribed with DinB	Antitoxin YafN	2	0	8.29517e-05	0	0.641989
Regulation and Cell signaling	Programmed Cell Death and Toxin-antitoxin Systems	A toxin-antitoxin module cotranscribed with DinB	Toxin YafO	3	1	0.000124428	4.23622e-05	0.749472
Iron acquisition and metabolism	Iron acquisition and metabolism	ABC transporter [iron.B12.siderophore.hemin]	ABC transporter (iron.B12.siderophore.hemin) , permease component	7	10	0.000290331	0.000423622	0.633694
Iron acquisition and metabolism	Iron acquisition and metabolism	ABC transporter [iron.B12.siderophore.hemin]	ABC transporter (iron.B12.siderophore.hemin) , ATP-binding component	7	9	0.000290331	0.00038126	0.746968
Iron acquisition and metabolism	Iron acquisition and metabolism	ABC transporter [iron.B12.siderophore.hemin]	ABC transporter (iron.B12.siderophore.hemin) , periplasmic substrate-binding component	4	3	0.000165903	0.000127087	1
Membrane Transport	ABC transporters	ABC transporter alkylphosphonate (TC 3.A.1.9.1)	Phosphonate ABC transporter ATP-binding protein (TC 3.A.1.9.1)	131	74	0.00543334	0.0031348	0.000552918
Membrane Transport	ABC transporters	ABC transporter alkylphosphonate (TC 3.A.1.9.1)	Phosphonate ABC transporter phosphate-binding periplasmic component (TC 3.A.1.9.1)	111	62	0.00460382	0.00262646	0.00138022
Membrane Transport	ABC transporters	ABC transporter alkylphosphonate (TC 3.A.1.9.1)	Phosphonate ABC transporter permease protein phnE1 (TC 3.A.1.9.1)	66	31	0.00273741	0.00131323	0.00226169
Membrane Transport	ABC transporters	ABC transporter alkylphosphonate (TC 3.A.1.9.1)	Phosphonate ABC transporter permease protein phnE2 (TC 3.A.1.9.1)	57	34	0.00236412	0.00144031	0.0578742
Membrane Transport	ABC transporters	ABC transporter alkylphosphonate (TC 3.A.1.9.1)	Phosphonate ABC transporter permease protein phnE (TC 3.A.1.9.1)	8	5	0.000331807	0.000211811	0.710913
Membrane Transport	ABC transporters	ABC transporter branched-chain amino acid (TC 3.A.1.4.1)	High-affinity leucine-specific transport system, periplasmic binding protein LivK (TC 3.A.1.4.1)	543	317	0.0225214	0.0134288	1.10365e-12
Membrane Transport	ABC transporters	ABC transporter branched-chain amino acid (TC 3.A.1.4.1)	High-affinity branched-chain amino acid transport system permease protein LivH (TC 3.A.1.4.1)	820	714	0.0340102	0.0302466	0.0512665
Membrane Transport	ABC transporters	ABC transporter branched-chain amino acid (TC 3.A.1.4.1)	Branched-chain amino acid transport ATP-binding protein LivG (TC 3.A.1.4.1)	829	723	0.0343835	0.0306279	0.0535693
Membrane Transport	ABC transporters	ABC transporter branched-chain amino acid (TC 3.A.1.4.1)	Branched-chain amino acid transport ATP-binding protein LivF (TC 3.A.1.4.1)	916	845	0.0379919	0.0357961	0.342046
Membrane Transport	ABC transporters	ABC transporter branched-chain amino acid (TC 3.A.1.4.1)	Branched-chain amino acid transport system permease protein LivM (TC 3.A.1.4.1)	747	696	0.0309825	0.0294841	0.50394
Membrane Transport	ABC transporters	ABC transporter branched-chain amino acid (TC 3.A.1.4.1)	Branched-chain amino acid ABC transporter, amino acid-binding protein (TC 3.A.1.4.1)	265	263	0.0109911	0.0111413	1
Membrane Transport	ABC transporters	ABC transporter dipeptide (TC 3.A.1.5.2)	Dipeptide-binding ABC transporter, periplasmic substrate-binding component (TC 3.A.1.5.2)	832	653	0.0345079	0.0276625	9.99725e-05
Membrane Transport	ABC transporters	ABC transporter dipeptide (TC 3.A.1.5.2)	Dipeptide transport ATP-binding protein DppF (TC 3.A.1.5.2)	250	314	0.010369	0.0133017	0.0101278
Membrane Transport	ABC transporters	ABC transporter dipeptide (TC 3.A.1.5.2)	Dipeptide transport ATP-binding protein DppD (TC 3.A.1.5.2)	732	647	0.0303603	0.0274083	0.119103
Membrane Transport	ABC transporters	ABC transporter dipeptide (TC 3.A.1.5.2)	Dipeptide transport system permease protein DppB (TC 3.A.1.5.2)	616	587	0.0255491	0.0248666	0.782205
Membrane Transport	ABC transporters	ABC transporter dipeptide (TC 3.A.1.5.2)	Dipeptide transport system permease protein DppC (TC 3.A.1.5.2)	704	685	0.029199	0.0290181	1
Membrane Transport	ABC transporters	ABC transporter of unknown substrate X	Possible ABC transporter, periplasmic substrate X binding protein precursor	10	0	0.000414759	0	0.00573651
Membrane Transport	ABC transporters	ABC transporter of unknown substrate X	Putative ABC transporter of substrate X, ATP-binding subunit	8	1	0.000331807	4.23622e-05	0.0798632
Membrane Transport	ABC transporters	ABC transporter of unknown substrate X	Putative ABC transporter of substrate X, permease subunit II	8	8	0.000331807	0.000338898	1
Membrane Transport	ABC transporters	ABC transporter of unknown substrate X	Putative ABC transporter of substrate X, permease subunit I	8	8	0.000331807	0.000338898	1
Membrane Transport	ABC transporters	ABC transporter oligopeptide (TC 3.A.1.5.1)	Oligopeptide transport ATP-binding protein OppD (TC 3.A.1.5.1)	2004	2428	0.0831176	0.102855	1.30765e-11
Membrane Transport	ABC transporters	ABC transporter oligopeptide (TC 3.A.1.5.1)	Oligopeptide ABC transporter, periplasmic oligopeptide-binding protein OppA (TC 3.A.1.5.1)	1541	1215	0.0639143	0.0514701	9.4087e-08
Membrane Transport	ABC transporters	ABC transporter oligopeptide (TC 3.A.1.5.1)	Oligopeptide transport ATP-binding protein OppF (TC 3.A.1.5.1)	1852	1943	0.0768133	0.0823098	0.0718664
Membrane Transport	ABC transporters	ABC transporter oligopeptide (TC 3.A.1.5.1)	Oligopeptide transport system permease protein OppB (TC 3.A.1.5.1)	1318	1392	0.0546652	0.0589682	0.100836
Membrane Transport	ABC transporters	ABC transporter oligopeptide (TC 3.A.1.5.1)	Oligopeptide transport system permease protein OppC (TC 3.A.1.5.1)	1149	1169	0.0476558	0.0495214	0.511014
Membrane Transport	ABC transporters	ABC transporter peptide (TC 3.A.1.5.5)	Peptide transport system permease protein sapB (TC 3.A.1.5.5)	15	0	0.000622138	0	0.000235907
Membrane Transport	ABC transporters	ABC transporter peptide (TC 3.A.1.5.5)	Peptide transport system ATP-binding protein SapD (TC 3.A.1.5.5)	7	0	0.000290331	0	0.0364833
Membrane Transport	ABC transporters	ABC transporter peptide (TC 3.A.1.5.5)	Peptide transport periplasmic protein sapA (TC 3.A.1.5.5)	10	3	0.000414759	0.000127087	0.167345
Membrane Transport	ABC transporters	ABC transporter peptide (TC 3.A.1.5.5)	Peptide transport system permease protein sapC (TC 3.A.1.5.5)	8	2	0.000331807	8.47244e-05	0.193993
Membrane Transport	ABC transporters	ABC transporter peptide (TC 3.A.1.5.5)	Peptide transport system ATP-binding protein sapF (TC 3.A.1.5.5)	5	4	0.000207379	0.000169449	1
Membrane Transport	ABC transporters	ABC transporter tungstate (TC 3.A.1.6.2)	ABC-type tungstate transport system, periplasmic binding protein	5	17	0.000207379	0.000720157	0.0245756
Membrane Transport	ABC transporters	ABC transporter tungstate (TC 3.A.1.6.2)	ABC-type tungstate transport system, ATP-binding protein	5	0	0.000207379	0	0.120518
Membrane Transport	ABC transporters	ABC transporter tungstate (TC 3.A.1.6.2)	ABC-type tungstate transport system, permease protein	10	6	0.000414759	0.000254173	0.607517
Iron acquisition and metabolism	Iron acquisition and metabolism	ABC-type iron transport system	ABC-type Fe3+ transport system, periplasmic component	76	103	0.00315217	0.00436331	0.0758635
Iron acquisition and metabolism	Iron acquisition and metabolism	ABC-type iron transport system	ABC-type spermidine/putrescine transport systems, ATPase components	55	43	0.00228117	0.00182157	0.448191
Virulence, Disease and Defense	Adhesion	Accessory colonization factor	Accessory colonization factor AcfD precursor	26	4	0.00107837	0.000169449	0.000233729
Carbohydrates	Fermentation	Acetoin, butanediol metabolism	2,3-butanediol dehydrogenase, S-alcohol forming, (R)-acetoin-specific (EC 1.1.1.4)	1	9	4.14759e-05	0.00038126	0.0269356
Carbohydrates	Fermentation	Acetoin, butanediol metabolism	Acetoin (diacetyl) reductase (EC 1.1.1.5)	1	9	4.14759e-05	0.00038126	0.0269253
Carbohydrates	Fermentation	Acetoin, butanediol metabolism	2,3-butanediol dehydrogenase, R-alcohol forming, (R)- and (S)-acetoin-specific (EC 1.1.1.4)	6	15	0.000248855	0.000635433	0.0999155
Carbohydrates	Fermentation	Acetoin, butanediol metabolism	Alpha-acetolactate decarboxylase (EC 4.1.1.5)	30	44	0.00124428	0.00186394	0.192534
Carbohydrates	Fermentation	Acetoin, butanediol metabolism	Acetoin catabolism protein X	2	0	8.29517e-05	0	0.632657
Carbohydrates	Fermentation	Acetoin, butanediol metabolism	Acetolactate synthase, catabolic (EC 2.2.1.6)	14	16	0.000580662	0.000677795	0.836059
Carbohydrates	Fermentation	Acetoin, butanediol metabolism	Transcriptional activator of acetoin dehydrogenase operon AcoR	15	14	0.000622138	0.000593071	1
Carbohydrates	Fermentation	Acetone Butanol Ethanol Synthesis	3-hydroxybutyryl-CoA dehydratase (EC 4.2.1.55)	668	403	0.0277059	0.017072	7.55455e-14
Carbohydrates	Fermentation	Acetone Butanol Ethanol Synthesis	NADH-dependent butanol dehydrogenase A (EC 1.1.1.-)	950	1273	0.0394021	0.0539271	1.83279e-12
Carbohydrates	Fermentation	Acetone Butanol Ethanol Synthesis	3-hydroxybutyryl-CoA dehydrogenase (EC 1.1.1.157)	841	576	0.0348812	0.0244006	2.35645e-10
Carbohydrates	Fermentation	Acetone Butanol Ethanol Synthesis	Alcohol dehydrogenase (EC 1.1.1.1)	3896	3398	0.16159	0.143947	4.11256e-06
Carbohydrates	Fermentation	Acetone Butanol Ethanol Synthesis	Acetyl-CoA:acetoacetyl-CoA transferase, alpha subunit (EC 2.8.3.8)	64	39	0.00265446	0.00165213	0.0512103
Carbohydrates	Fermentation	Acetone Butanol Ethanol Synthesis	Acetyl-CoA:acetoacetyl-CoA transferase, beta subunit (EC 2.8.3.8)	35	20	0.00145166	0.000847244	0.128411
Carbohydrates	Fermentation	Acetone Butanol Ethanol Synthesis	NADH-dependent butanol dehydrogenase B (EC 1.1.1.-)	11	20	0.000456234	0.000847244	0.190642
Carbohydrates	Fermentation	Acetone Butanol Ethanol Synthesis	Acetoacetate metabolism regulatory protein AtoC	23	16	0.000953945	0.000677795	0.478562
Carbohydrates	Fermentation	Acetone Butanol Ethanol Synthesis	NADH-dependent butanol dehydrogenase (EC 1.1.1.-)	16	11	0.000663614	0.000465984	0.599249
Carbohydrates	Fermentation	Acetyl-CoA fermentation to Butyrate	3-hydroxybutyryl-CoA epimerase (EC 5.1.2.3)	51	10	0.00211527	0.000423622	5.58937e-07
Carbohydrates	Fermentation	Acetyl-CoA fermentation to Butyrate	Probable electron transfer flavoprotein-quinone oxidoreductase FixC (EC 1.5.5.-)	88	31	0.00364988	0.00131323	1.51735e-06
Carbohydrates	Fermentation	Acetyl-CoA fermentation to Butyrate	Acetoacetyl-CoA reductase (EC 1.1.1.36)	98	132	0.00406463	0.00559181	0.0439841
Carbohydrates	Fermentation	Acetyl-CoA fermentation to Butyrate	Ferredoxin-like protein	9	13	0.000373283	0.000550709	0.546649
Carbohydrates	Fermentation	Acetyl-CoA fermentation to Butyrate	Ferredoxin-like protein YdiT	0	1	0	4.23622e-05	0.652694
Carbohydrates	Fermentation	Acetyl-CoA fermentation to Butyrate	Ferredoxin-like protein FixX	3	2	0.000124428	8.47244e-05	1
Stress Response	Acid stress	Acid resistance mechanisms	Glutamate decarboxylase (EC 4.1.1.15)	71	583	0.00294479	0.0246972	0
Stress Response	Acid stress	Acid resistance mechanisms	Probable glutamate/gamma-aminobutyrate antiporter	46	141	0.00190789	0.00597307	6.02683e-12
Fatty Acids, Lipids, and Isoprenoids	Isoprenoids	Acyclic terpenes utilization	3-hydroxy-3isohexenylglutaryl-CoA:acetate lyase	3	0	0.000124428	0	0.369108
Fatty Acids, Lipids, and Isoprenoids	Isoprenoids	Acyclic terpenes utilization	Geranyl-CoA carboxylase biotin-containing subunit	10	6	0.000414759	0.000254173	0.607392
Fatty Acids, Lipids, and Isoprenoids	Fatty acids	Acyl-CoA thioesterase II	Acyl-CoA thioesterase II (EC 3.1.2.-)	360	266	0.0149313	0.0112683	0.00176068
Fatty Acids, Lipids, and Isoprenoids	Fatty acids	Acyl-CoA thioesterase II	TesB-like acyl-CoA thioesterase 1	1	0	4.14759e-05	0	1
Virulence, Disease and Defense	Resistance to antibiotics and toxic compounds	Adaptation to d-cysteine	L-Cystine ABC transporter, periplasmic cystine-binding protein	9	19	0.000373283	0.000804882	0.115798
Motility and Chemotaxis	Flagellar motility in Prokaryota	Additional flagellar genes in Vibrionales	Flagellar protein FlgP	18	0	0.000746565	0	3.35447e-05
Nucleosides and Nucleotides	Nucleosides and Nucleotides	Adenosyl nucleosidases	5'-methylthioadenosine/S-adenosylhomocysteine nucleosidase related protein VF1653	0	1	0	4.23622e-05	0.643468
Nucleosides and Nucleotides	Nucleosides and Nucleotides	Adenosyl nucleosidases	hydrolase, haloacid dehalogenase-like family protein BCZK2594	3	1	0.000124428	4.23622e-05	0.74808
Nucleosides and Nucleotides	Nucleosides and Nucleotides	Adenosyl nucleosidases	5'-methylthioadenosine/S-adenosylhomocysteine nucleosidase related protein BCZK2595	5	4	0.000207379	0.000169449	1
Virulence, Disease and Defense	Adhesion	Adhesins in Staphylococcus	Predicted cell-wall-anchored protein SasA (LPXTG motif)	35	161	0.00145166	0.00682031	0
Virulence, Disease and Defense	Adhesion	Adhesins in Staphylococcus	Virulence-associated cell-wall-anchored protein SasH (LPXTG motif)	0	2	0	8.47244e-05	0.371876
Virulence, Disease and Defense	Adhesion	Adhesins in Staphylococcus	Collagen binding protein Cna	24	18	0.000995421	0.00076252	0.598552
Virulence, Disease and Defense	Adhesion	Adhesins in Staphylococcus	Fibronectin binding protein FnbB	0	1	0	4.23622e-05	0.650961
Virulence, Disease and Defense	Adhesion	Adhesins in Staphylococcus	Fibronectin binding protein FnbA	0	1	0	4.23622e-05	0.650828
Virulence, Disease and Defense	Adhesion	Adhesins in Staphylococcus	Clumping factor ClfB, fibrinogen binding protein	0	1	0	4.23622e-05	0.644379
Virulence, Disease and Defense	Adhesion	Adhesins in Staphylococcus	Virulence-associated cell-wall-anchored protein SasG (LPXTG motif), binding to squamous nasal epithelial cells	1	0	4.14759e-05	0	1
Virulence, Disease and Defense	Adhesion	Adhesion of Campylobacter	Filamentous haemagglutinin domain protein	8	134	0.000331807	0.00567653	3.54594e-30
Virulence, Disease and Defense	Adhesion	Adhesion of Campylobacter	Amino-acid ABC transporter ATP-binding protein PebC	151	62	0.00626285	0.00262646	1.47778e-08
Virulence, Disease and Defense	Adhesion	Adhesion of Campylobacter	Putative ABC-type amino-acid transporter permease protein	117	46	0.00485268	0.00194866	2.89842e-07
Virulence, Disease and Defense	Adhesion	Adhesion of Campylobacter	Fibronectin/fibrinogen-binding protein	813	655	0.0337199	0.0277472	0.000767586
Virulence, Disease and Defense	Adhesion	Adhesion of Campylobacter	Major cell-binding factor precursor PebA	12	5	0.00049771	0.000211811	0.237075
Virulence, Disease and Defense	Adhesion	Adhesion of Campylobacter	Outer membrane fibronectin-binding protein	1	1	4.14759e-05	4.23622e-05	1
Virulence, Disease and Defense	Adhesion	Adhesion of Campylobacter	Flagellin C	1	0	4.14759e-05	0	1
Clustering-based subsystems	Clustering-based subsystems	Aerotolerance operon in Bacteroides and potentially orthologous operons in other organisms	BatD	66	438	0.00273741	0.0185546	0
Clustering-based subsystems	Clustering-based subsystems	Aerotolerance operon in Bacteroides and potentially orthologous operons in other organisms	BatA (Bacteroides aerotolerance operon)	119	285	0.00493563	0.0120732	0
Clustering-based subsystems	Clustering-based subsystems	Aerotolerance operon in Bacteroides and potentially orthologous operons in other organisms	BatE	26	232	0.00107837	0.00982803	0
Clustering-based subsystems	Clustering-based subsystems	Aerotolerance operon in Bacteroides and potentially orthologous operons in other organisms	BatC	34	170	0.00141018	0.00720157	0
Clustering-based subsystems	Clustering-based subsystems	Aerotolerance operon in Bacteroides and potentially orthologous operons in other organisms	TPR domain protein in aerotolerance operon	3	52	0.000124428	0.00220283	4.44755e-12
Clustering-based subsystems	Clustering-based subsystems	Aerotolerance operon in Bacteroides and potentially orthologous operons in other organisms	MoxR-like ATPase in aerotolerance operon	229	385	0.00949797	0.0163094	4.16425e-10
Clustering-based subsystems	Clustering-based subsystems	Aerotolerance operon in Bacteroides and potentially orthologous operons in other organisms	hypothetical protein PA3071	171	306	0.00709237	0.0129628	1.03656e-09
Clustering-based subsystems	Clustering-based subsystems	Aerotolerance operon in Bacteroides and potentially orthologous operons in other organisms	BatB	158	262	0.00655319	0.0110989	7.22523e-07
Membrane Transport	Membrane Transport	Agrobacterium opine transport	MocE protein	1	8	4.14759e-05	0.000338898	0.0457376
Membrane Transport	Membrane Transport	Agrobacterium opine transport	Nopaline transporter ATP-binding protein NocP	4	2	0.000165903	8.47244e-05	0.805101
Membrane Transport	Membrane Transport	Agrobacterium opine transport	Mannopinic acid transporter ATP-binding protein MoaD	1	1	4.14759e-05	4.23622e-05	1
Amino Acids and Derivatives	Alanine, serine, and glycine	Alanine biosynthesis	Cysteine desulfurase (EC 2.8.1.7)	9744	8078	0.404141	0.342202	0
Amino Acids and Derivatives	Alanine, serine, and glycine	Alanine biosynthesis	Cysteine desulfurase (EC 2.8.1.7), NifS subfamily	272	78	0.0112814	0.00330425	0
Amino Acids and Derivatives	Alanine, serine, and glycine	Alanine biosynthesis	Cysteine desulfurase (EC 2.8.1.7), SufS subfamily	2676	1852	0.110989	0.0784548	0
Amino Acids and Derivatives	Alanine, serine, and glycine	Alanine biosynthesis	Alanine racemase, biosynthetic (EC 5.1.1.1)	130	6	0.00539186	0.000254173	4.23679e-30
Amino Acids and Derivatives	Alanine, serine, and glycine	Alanine biosynthesis	Alanine racemase (EC 5.1.1.1)	2688	3184	0.111487	0.134881	2.89637e-12
Amino Acids and Derivatives	Alanine, serine, and glycine	Alanine biosynthesis	HTH-type transcriptional regulator IlvY	41	2	0.00170051	8.47244e-05	1.60259e-09
Amino Acids and Derivatives	Alanine, serine, and glycine	Alanine biosynthesis	Chaperone protein HscA	96	38	0.00398168	0.00160976	4.98135e-06
Amino Acids and Derivatives	Alanine, serine, and glycine	Alanine biosynthesis	Cysteine desulfurase (EC 2.8.1.7), IscS subfamily	142	80	0.00588957	0.00338898	0.000277603
Amino Acids and Derivatives	Alanine, serine, and glycine	Alanine biosynthesis	Cysteine desulfurase CsdA-CsdE (EC 2.8.1.7), main protein CsdA	56	24	0.00232265	0.00101669	0.00202553
Amino Acids and Derivatives	Alanine, serine, and glycine	Alanine biosynthesis	Branched-chain amino acid aminotransferase (EC 2.6.1.42)	2702	2812	0.112068	0.119123	0.0530775
Amino Acids and Derivatives	Alanine, serine, and glycine	Alanine biosynthesis	Alanine racemase, catabolic (EC 5.1.1.1)	34	20	0.00141018	0.000847244	0.161767
Amino Acids and Derivatives	Alanine, serine, and glycine	Alanine biosynthesis	Iron-sulfur cluster assembly scaffold protein IscU	418	457	0.0173369	0.0193595	0.194261
Amino Acids and Derivatives	Alanine, serine, and glycine	Alanine biosynthesis	Ferredoxin, 2Fe-2S	12	6	0.00049771	0.000254173	0.365714
Amino Acids and Derivatives	Alanine, serine, and glycine	Alanine biosynthesis	Iron binding protein IscA for iron-sulfur cluster assembly	20	16	0.000829517	0.000677795	0.74987
Amino Acids and Derivatives	Alanine, serine, and glycine	Alanine biosynthesis	Iron-sulfur cluster regulator IscR	413	394	0.0171295	0.0166907	0.854396
Amino Acids and Derivatives	Alanine, serine, and glycine	Alanine biosynthesis	Valine--pyruvate aminotransferase (EC 2.6.1.66)	58	56	0.0024056	0.00237228	1
Amino Acids and Derivatives	Alanine, serine, and glycine	Alanine biosynthesis	Probable valine-pyruvate aminotransferase (EC 2.6.1.66)	3	2	0.000124428	8.47244e-05	1
Cell Wall and Capsule	Capsular and extracellular polysacchrides	Alginate metabolism	Probable poly(beta-D-mannuronate) O-acetylase (EC 2.3.1.-)	1785	1943	0.0740344	0.0823098	0.00391043
Cell Wall and Capsule	Capsular and extracellular polysacchrides	Alginate metabolism	GDP-mannose 6-dehydrogenase (EC 1.1.1.132)	14	35	0.000580662	0.00148268	0.00685488
Cell Wall and Capsule	Capsular and extracellular polysacchrides	Alginate metabolism	poly(beta-D-mannuronate) lyase (EC 4.2.2.3)	3	15	0.000124428	0.000635433	0.01108
Cell Wall and Capsule	Capsular and extracellular polysacchrides	Alginate metabolism	Alginate lyase precursor (EC 4.2.2.3)	6	11	0.000248855	0.000465984	0.358405
Cell Wall and Capsule	Capsular and extracellular polysacchrides	Alginate metabolism	Alginate biosynthesis protein AlgX	0	1	0	4.23622e-05	0.643598
Cell Wall and Capsule	Capsular and extracellular polysacchrides	Alginate metabolism	alginate o-acetyltransferase AlgF	0	1	0	4.23622e-05	0.639465
Cell Wall and Capsule	Capsular and extracellular polysacchrides	Alginate metabolism	RNA polymerase sigma-H factor AlgT	8	11	0.000331807	0.000465984	0.644501
Secondary Metabolism	Plant Alkaloids	Alkaloid biosynthesis from L-lysine	Deoxyhypusine synthase	100	6	0.00414759	0.000254173	7.51142e-22
Sulfur Metabolism	Organic sulfur assimilation	Alkanesulfonate assimilation	ABC-type nitrate/sulfonate/bicarbonate transport system, permease component	177	299	0.00734123	0.0126663	3.79055e-08
Sulfur Metabolism	Organic sulfur assimilation	Alkanesulfonate assimilation	ABC-type nitrate/sulfonate/bicarbonate transport systems, periplasmic components	243	375	0.0100786	0.0158858	1.57463e-07
Sulfur Metabolism	Organic sulfur assimilation	Alkanesulfonate assimilation	Alpha-ketoglutarate-dependent taurine dioxygenase (EC 1.14.11.17)	22	0	0.000912469	0	2.43488e-06
Sulfur Metabolism	Organic sulfur assimilation	Alkanesulfonate assimilation	FMN reductase (EC 1.5.1.29)	13	1	0.000539186	4.23622e-05	0.00543536
Sulfur Metabolism	Organic sulfur assimilation	Alkanesulfonate assimilation	Alkanesulfonate monooxygenase (EC 1.14.14.5)	7	1	0.000290331	4.23622e-05	0.131042
Sulfur Metabolism	Organic sulfur assimilation	Alkanesulfonate assimilation	Alkanesulfonates transport system permease protein	38	53	0.00157608	0.0022452	0.203657
Sulfur Metabolism	Organic sulfur assimilation	Alkanesulfonate assimilation	sulfonate monooxygenase	12	5	0.00049771	0.000211811	0.237014
Sulfur Metabolism	Organic sulfur assimilation	Alkanesulfonate assimilation	Alkanesulfonates ABC transporter ATP-binding protein	102	80	0.00423054	0.00338898	0.255612
Sulfur Metabolism	Organic sulfur assimilation	Alkanesulfonate assimilation	Putative arylsulfatase regulatory protein	344	316	0.0142677	0.0133865	0.590574
Sulfur Metabolism	Organic sulfur assimilation	Alkanesulfonate assimilation	ABC-type nitrate/sulfonate/bicarbonate transport system, ATPase component	99	88	0.00410611	0.00372787	0.684453
Phosphorus Metabolism	Phosphorus Metabolism	Alkylphosphonate utilization	Metal-dependent hydrolases of the beta-lactamase superfamily I; PhnP protein	141	328	0.0058481	0.0138948	0
Phosphorus Metabolism	Phosphorus Metabolism	Alkylphosphonate utilization	PhnB protein	13	0	0.000539186	0	0.000863477
Phosphorus Metabolism	Phosphorus Metabolism	Alkylphosphonate utilization	Phosphonates transport ATP-binding protein PhnK	13	32	0.000539186	0.00135559	0.0114477
Phosphorus Metabolism	Phosphorus Metabolism	Alkylphosphonate utilization	PhnO protein	12	2	0.00049771	8.47244e-05	0.031259
Phosphorus Metabolism	Phosphorus Metabolism	Alkylphosphonate utilization	PhnJ protein	19	35	0.000788041	0.00148268	0.0622141
Phosphorus Metabolism	Phosphorus Metabolism	Alkylphosphonate utilization	Metal-dependent hydrolase involved in phosphonate metabolism	14	26	0.000580662	0.00110142	0.113
Phosphorus Metabolism	Phosphorus Metabolism	Alkylphosphonate utilization	PhnI protein	22	34	0.000912469	0.00144031	0.210004
Phosphorus Metabolism	Phosphorus Metabolism	Alkylphosphonate utilization	Protein RcsF	4	0	0.000165903	0	0.211905
Phosphorus Metabolism	Phosphorus Metabolism	Alkylphosphonate utilization	ATP-binding protein PhnN	3	0	0.000124428	0	0.373906
Phosphorus Metabolism	Phosphorus Metabolism	Alkylphosphonate utilization	Phosphonates transport ATP-binding protein PhnL	13	18	0.000539186	0.00076252	0.518196
Phosphorus Metabolism	Phosphorus Metabolism	Alkylphosphonate utilization	Alkylphosphonate utilization operon protein PhnA	21	17	0.000870993	0.000720157	0.749287
Phosphorus Metabolism	Phosphorus Metabolism	Alkylphosphonate utilization	PhnG protein	5	3	0.000207379	0.000127087	0.843347
Phosphorus Metabolism	Phosphorus Metabolism	Alkylphosphonate utilization	Transcriptional regulator PhnF	8	6	0.000331807	0.000254173	0.899477
Phosphorus Metabolism	Phosphorus Metabolism	Alkylphosphonate utilization	PhnH protein	3	2	0.000124428	8.47244e-05	1
Nitrogen Metabolism	Nitrogen Metabolism	Allantoin Utilization	Allantoinase (EC 3.5.2.5)	176	70	0.00729975	0.00296535	2.32101e-10
Nitrogen Metabolism	Nitrogen Metabolism	Allantoin Utilization	Allantoin permease	9	0	0.000373283	0	0.0107586
Nitrogen Metabolism	Nitrogen Metabolism	Allantoin Utilization	Ureidoglycolate dehydrogenase (EC 1.1.1.154)	19	11	0.000788041	0.000465984	0.317542
Nitrogen Metabolism	Nitrogen Metabolism	Allantoin Utilization	Allantoate amidohydrolase (EC 3.5.3.9)	20	26	0.000829517	0.00110142	0.569931
Nitrogen Metabolism	Nitrogen Metabolism	Allantoin Utilization	DNA-binding transcriptional activator of the allD operon	5	2	0.000207379	8.47244e-05	0.607144
Nitrogen Metabolism	Nitrogen Metabolism	Allantoin Utilization	Ureidoglycolate hydrolase (EC 3.5.3.19)	5	2	0.000207379	8.47244e-05	0.60664
Nitrogen Metabolism	Nitrogen Metabolism	Allantoin Utilization	Negative regulator of allantoin and glyoxylate utilization operons	7	4	0.000290331	0.000169449	0.676477
Clustering-based subsystems	Clustering-based subsystems	Allophanate hydrolase 2 and Biotin carboxylase cluster	Biotin carboxyl carrier protein	910	1254	0.037743	0.0531222	3.08139e-14
Clustering-based subsystems	Clustering-based subsystems	Allophanate hydrolase 2 and Biotin carboxylase cluster	Lactam utilization protein LamB	260	285	0.0107837	0.0120732	0.319107
Clustering-based subsystems	Clustering-based subsystems	Allophanate hydrolase 2 and Biotin carboxylase cluster	Mn2+/Fe2+ transporter, NRAMP family	19	25	0.000788041	0.00105906	0.512516
Clustering-based subsystems	Clustering-based subsystems	Allophanate hydrolase 2 and Biotin carboxylase cluster	Biotin carboxylase (EC 6.3.4.14)	123	135	0.00510153	0.0057189	0.537234
Carbohydrates	Polysaccharides	Alpha-Amylase locus in Streptocococcus	putative esterase	331	270	0.0137285	0.0114378	0.0615869
Carbohydrates	Polysaccharides	Alpha-Amylase locus in Streptocococcus	Cyclomaltodextrin glucanotransferase (EC 2.4.1.19)	25	15	0.0010369	0.000635433	0.252578
Carbohydrates	Polysaccharides	Alpha-Amylase locus in Streptocococcus	Transposase (maltose area)	0	1	0	4.23622e-05	0.650562
Membrane Transport	Protein secretion system, Type VII (Chaperone/Usher pathway, CU)	alpha-Fimbriae	Alpha-fimbriae tip adhesin	1	0	4.14759e-05	0	1
Membrane Transport	Protein secretion system, Type VII (Chaperone/Usher pathway, CU)	alpha-Fimbriae	Alpha-fimbriae chaperone protein	1	0	4.14759e-05	0	1
Membrane Transport	Protein secretion system, Type VII (Chaperone/Usher pathway, CU)	alpha-Fimbriae	Alpha-fimbriae major subunit	1	0	4.14759e-05	0	1
Membrane Transport	Protein secretion system, Type VII (Chaperone/Usher pathway, CU)	alpha-Fimbriae	Alpha-fimbriae usher protein	2	1	8.29517e-05	4.23622e-05	1
Virulence, Disease and Defense	Resistance to antibiotics and toxic compounds	Aminoglycoside adenylyltransferases	Aminoglycoside N6'-acetyltransferase (EC 2.3.1.82)	53	35	0.00219822	0.00148268	0.155922
Virulence, Disease and Defense	Resistance to antibiotics and toxic compounds	Aminoglycoside adenylyltransferases	Spectinomycin 9-O-adenylyltransferase	2	3	8.29517e-05	0.000127087	0.805586
Virulence, Disease and Defense	Resistance to antibiotics and toxic compounds	Aminoglycoside adenylyltransferases	Streptomycin 3''-O-adenylyltransferase (EC 2.7.7.47)	2	1	8.29517e-05	4.23622e-05	1
Protein Metabolism	Protein degradation	Aminopeptidases (EC 3.4.11.-)	Aminopeptidase Y (Arg, Lys, Leu preference) (EC 3.4.11.15)	23	187	0.000953945	0.00792173	0
Protein Metabolism	Protein degradation	Aminopeptidases (EC 3.4.11.-)	Peptidase B (EC 3.4.11.23)	46	4	0.00190789	0.000169449	3.25592e-09
Protein Metabolism	Protein degradation	Aminopeptidases (EC 3.4.11.-)	Membrane alanine aminopeptidase N (EC 3.4.11.2)	575	688	0.0238486	0.0291452	0.00140675
Nitrogen Metabolism	Nitrogen Metabolism	Ammonia assimilation	Nitrogen regulatory protein P-II	762	353	0.0316046	0.0149539	0
Nitrogen Metabolism	Nitrogen Metabolism	Ammonia assimilation	Ammonium transporter	2407	1728	0.0998324	0.0732019	0
Nitrogen Metabolism	Nitrogen Metabolism	Ammonia assimilation	Nitrogen regulation protein NR(II) (EC 2.7.3.-)	51	5	0.00211527	0.000211811	9.15994e-10
Nitrogen Metabolism	Nitrogen Metabolism	Ammonia assimilation	Ammonium transporter family	274	181	0.0113644	0.00766756	0.000159481
Nitrogen Metabolism	Nitrogen Metabolism	Ammonia assimilation	Glutamine amidotransferase, class-II	79	136	0.00327659	0.00576126	0.000245116
Nitrogen Metabolism	Nitrogen Metabolism	Ammonia assimilation	Glutamate synthase, alpha subunit domain protein	12	36	0.00049771	0.00152504	0.00142412
Nitrogen Metabolism	Nitrogen Metabolism	Ammonia assimilation	Nitrogen regulation protein NR(I)	63	28	0.00261298	0.00118614	0.00151922
Nitrogen Metabolism	Nitrogen Metabolism	Ammonia assimilation	Nitrogen regulatory protein P-II, glnK	4	0	0.000165903	0	0.21224
Nitrogen Metabolism	Nitrogen Metabolism	Ammonia assimilation	ammonium/methylammonium permease	23	16	0.000953945	0.000677795	0.478457
Metabolism of Aromatic Compounds	Anaerobic degradation of aromatic compounds	Anaerobic benzoate metabolism	Benzoyl-CoA reductase subunit BadE (EC 1.3.99.15)	132	70	0.00547481	0.00296535	0.000118685
Metabolism of Aromatic Compounds	Anaerobic degradation of aromatic compounds	Anaerobic benzoate metabolism	Benzoyl-CoA reductase subunit BadG (EC 1.3.99.15)	595	701	0.0246781	0.0296959	0.00302062
Metabolism of Aromatic Compounds	Anaerobic degradation of aromatic compounds	Anaerobic benzoate metabolism	Benzoyl-CoA reductase subunit BadD (EC 1.3.99.15)	6	0	0.000248855	0	0.0662128
Metabolism of Aromatic Compounds	Anaerobic degradation of aromatic compounds	Anaerobic benzoate metabolism	Glutaryl-CoA dehydrogenase (EC 1.3.99.7)	18	7	0.000746565	0.000296535	0.0876221
Metabolism of Aromatic Compounds	Anaerobic degradation of aromatic compounds	Anaerobic benzoate metabolism	Benzoyl-CoA reductase subunit BadF (EC 1.3.99.15)	31	30	0.00128575	0.00127087	1
Amino Acids and Derivatives	Arginine; urea cycle, polyamines	Anaerobic Oxidative Degradation of L-Ornithine	Ornithine racemase (EC 5.1.1.12)	73	119	0.00302774	0.0050411	0.00209394
Amino Acids and Derivatives	Arginine; urea cycle, polyamines	Anaerobic Oxidative Degradation of L-Ornithine	2-amino-4-ketopentanoate thiolase, alpha subunit	0	5	0	0.000211811	0.0637062
Amino Acids and Derivatives	Arginine; urea cycle, polyamines	Anaerobic Oxidative Degradation of L-Ornithine	2-amino-4-ketopentanoate thiolase, beta subunit	12	23	0.00049771	0.000974331	0.119139
Amino Acids and Derivatives	Arginine; urea cycle, polyamines	Anaerobic Oxidative Degradation of L-Ornithine	2,4-diaminopentanoate dehydrogenase (EC 1.4.1.12)	7	14	0.000290331	0.000593071	0.216919
Amino Acids and Derivatives	Arginine; urea cycle, polyamines	Anaerobic Oxidative Degradation of L-Ornithine	D-Ornithine 4,5-aminomutase E subunit (EC 5.4.3.5)	17	27	0.00070509	0.00114378	0.219699
Amino Acids and Derivatives	Arginine; urea cycle, polyamines	Anaerobic Oxidative Degradation of L-Ornithine	Probable reactivating factor for D-ornithine aminomutase	16	19	0.000663614	0.000804882	0.745567
Amino Acids and Derivatives	Arginine; urea cycle, polyamines	Anaerobic Oxidative Degradation of L-Ornithine	D-Ornithine 4,5-aminomutase S subunit (EC 5.4.3.5)	3	3	0.000124428	0.000127087	1
Respiration	Electron accepting reactions	Anaerobic respiratory reductases	Anaerobic dimethyl sulfoxide reductase chain A (EC 1.8.99.-)	173	296	0.00717532	0.0125392	2.29293e-08
Respiration	Electron accepting reactions	Anaerobic respiratory reductases	Anaerobic sulfite reductase subunit C (EC 1.8.1.-)	126	63	0.00522596	0.00266882	4.44024e-05
Respiration	Electron accepting reactions	Anaerobic respiratory reductases	Anaerobic dehydrogenases, typically selenocysteine-containing	211	305	0.00875141	0.0129205	5.81914e-05
Respiration	Electron accepting reactions	Anaerobic respiratory reductases	Heterodisulfide reductase, cytochrome reductase subunit	135	209	0.00559924	0.0088537	0.000134262
Respiration	Electron accepting reactions	Anaerobic respiratory reductases	Anaerobic sulfite reductase subunit B	101	51	0.00418906	0.00216047	0.000387573
Respiration	Electron accepting reactions	Anaerobic respiratory reductases	Anaerobic dimethyl sulfoxide reductase chain C (EC 1.8.99.-)	25	57	0.0010369	0.00241465	0.00125763
Respiration	Electron accepting reactions	Anaerobic respiratory reductases	Coenzyme F420-dependent oxidoreductase	8	29	0.000331807	0.0012285	0.0014216
Respiration	Electron accepting reactions	Anaerobic respiratory reductases	Arsenate reductase (EC 1.20.4.1)	197	268	0.00817074	0.0113531	0.00165051
Respiration	Electron accepting reactions	Anaerobic respiratory reductases	Dissimilatory sulfite reductase (desulfoviridin), alpha and beta subunits	454	531	0.01883	0.0224943	0.0155258
Respiration	Electron accepting reactions	Anaerobic respiratory reductases	Polysulfide reductase, subunit C, putative	0	6	0	0.000254173	0.0348295
Respiration	Electron accepting reactions	Anaerobic respiratory reductases	polysulfide reductase, subunit A	0	6	0	0.000254173	0.034791
Respiration	Electron accepting reactions	Anaerobic respiratory reductases	Fe-S-cluster-containing hydrogenase components 1	48	74	0.00199084	0.0031348	0.038957
Respiration	Electron accepting reactions	Anaerobic respiratory reductases	polysulfide reductase, subunit C	7	18	0.000290331	0.00076252	0.059625
Respiration	Electron accepting reactions	Anaerobic respiratory reductases	Polysulfide reductase, subunit B, putative	0	5	0	0.000211811	0.0636637
Respiration	Electron accepting reactions	Anaerobic respiratory reductases	Adenylylsulfate reductase beta-subunit (EC 1.8.99.2)	164	130	0.00680204	0.00550709	0.147909
Respiration	Electron accepting reactions	Anaerobic respiratory reductases	Anaerobic sulfite reductase subunit A	71	50	0.00294479	0.00211811	0.159869
Respiration	Electron accepting reactions	Anaerobic respiratory reductases	Sulfite reductase alpha subunit (EC 1.8.99.1)	16	7	0.000663614	0.000296535	0.16856
Respiration	Electron accepting reactions	Anaerobic respiratory reductases	heterodisulfide reductase, iron-sulfur binding subunit, putative	18	29	0.000746565	0.0012285	0.192919
Respiration	Electron accepting reactions	Anaerobic respiratory reductases	CoB--CoM-reducing hydrogenase (Cys) delta subunit	14	6	0.000580662	0.000254173	0.203042
Respiration	Electron accepting reactions	Anaerobic respiratory reductases	polysulfide reductase, subunit B	0	3	0	0.000127087	0.210148
Respiration	Electron accepting reactions	Anaerobic respiratory reductases	Sulfite reductase beta subunit (EC 1.8.99.1)	7	14	0.000290331	0.000593071	0.217031
Respiration	Electron accepting reactions	Anaerobic respiratory reductases	Thiosulfate reductase electron transport protein phsB	3	0	0.000124428	0	0.370381
Respiration	Electron accepting reactions	Anaerobic respiratory reductases	CoB--CoM heterodisulfide reductase subunit D (EC 1.8.98.1)	33	24	0.0013687	0.00101669	0.464385
Respiration	Electron accepting reactions	Anaerobic respiratory reductases	Thiosulfate reductase precursor (EC 1.-.-.-)	8	4	0.000331807	0.000169449	0.532771
Respiration	Electron accepting reactions	Anaerobic respiratory reductases	heterodisulfide reductase, subunit E, putative	5	2	0.000207379	8.47244e-05	0.607397
Respiration	Electron accepting reactions	Anaerobic respiratory reductases	Thiosulfate reductase cytochrome B subunit	2	0	8.29517e-05	0	0.642245
Respiration	Electron accepting reactions	Anaerobic respiratory reductases	Polysulfide reductase, subunit A, putative	1	2	4.14759e-05	8.47244e-05	0.750537
Respiration	Electron accepting reactions	Anaerobic respiratory reductases	Sulfite reductase, dissimilatory-type gamma subunit (EC 1.8.99.3)	2	3	8.29517e-05	0.000127087	0.804263
Respiration	Electron accepting reactions	Anaerobic respiratory reductases	CoB--CoM heterodisulfide reductase 2 iron-sulfur subunit D (EC 1.8.98.1)	5	3	0.000207379	0.000127087	0.843195
Respiration	Electron accepting reactions	Anaerobic respiratory reductases	Ferredoxin reductase	19	16	0.000788041	0.000677795	0.851835
Respiration	Electron accepting reactions	Anaerobic respiratory reductases	Adenylylsulfate reductase alpha-subunit (EC 1.8.99.2)	1160	1128	0.048112	0.0477846	0.988483
Respiration	Electron accepting reactions	Anaerobic respiratory reductases	heterodisulfide reductase, subunit A/methylviologen reducing hydrogenase, subunit delta	68	68	0.00282036	0.00288063	1
Metabolism of Aromatic Compounds	Anaerobic degradation of aromatic compounds	Anaerobic toluene and ethylbenzene degradation	Benzylsuccinate synthase activating enzyme (EC 1.97.1.4)	1	7	4.14759e-05	0.000296535	0.0765277
Metabolism of Aromatic Compounds	Anaerobic degradation of aromatic compounds	Anaerobic toluene and ethylbenzene degradation	Benzylsuccinate synthase alpha subunit (EC 4.1.99.11)	0	1	0	4.23622e-05	0.640493
Cell Wall and Capsule	Gram-Positive cell wall components	Anthrose Biosynthesis	Methyltransferase, anthrose biosynthesis	3	0	0.000124428	0	0.37565
Cell Wall and Capsule	Gram-Positive cell wall components	Anthrose Biosynthesis	O-acetyltransferase, anthrose biosynthesis	5	2	0.000207379	8.47244e-05	0.607776
Cell Wall and Capsule	Gram-Positive cell wall components	Anthrose Biosynthesis	Glycosyl transferase ,group 2 family, anthrose biosynthesis	0	1	0	4.23622e-05	0.654437
Fatty Acids, Lipids, and Isoprenoids	Isoprenoids	Archaeal lipids	Dimethylallyltransferase (EC 2.5.1.1)	1862	2766	0.0772281	0.117174	0
Fatty Acids, Lipids, and Isoprenoids	Isoprenoids	Archaeal lipids	Isopentenyl-diphosphate delta-isomerase (EC 5.3.3.2)	302	712	0.0125257	0.0301619	0
Fatty Acids, Lipids, and Isoprenoids	Isoprenoids	Archaeal lipids	Geranyltranstransferase (farnesyldiphosphate synthase) (EC 2.5.1.10)	1808	2750	0.0749884	0.116496	0
Fatty Acids, Lipids, and Isoprenoids	Isoprenoids	Archaeal lipids	Geranylgeranyl pyrophosphate synthetase (EC 2.5.1.29)	1862	2766	0.0772281	0.117174	0
Fatty Acids, Lipids, and Isoprenoids	Isoprenoids	Archaeal lipids	Isopentenyl phosphate kinase	20	2	0.000829517	8.47244e-05	0.000454783
Fatty Acids, Lipids, and Isoprenoids	Isoprenoids	Archaeal lipids	Digeranylgeranylglycerophospholipid reductase	28	6	0.00116132	0.000254173	0.000708783
Fatty Acids, Lipids, and Isoprenoids	Isoprenoids	Archaeal lipids	Putative Zn-dependent hydrolase in polyisoprenoid biosynthetic cluster	30	10	0.00124428	0.000423622	0.00651726
Fatty Acids, Lipids, and Isoprenoids	Isoprenoids	Archaeal lipids	Mevalonate kinase (EC 2.7.1.36)	60	30	0.00248855	0.00127087	0.00801435
Fatty Acids, Lipids, and Isoprenoids	Isoprenoids	Archaeal lipids	Isopentenyl-diphosphate delta-isomerase, FMN-dependent (EC 5.3.3.2)	48	38	0.00199084	0.00160976	0.526655
Fatty Acids, Lipids, and Isoprenoids	Isoprenoids	Archaeal lipids	(S)-2,3-di-O-geranylgeranylglyceryl phosphate synthase	8	4	0.000331807	0.000169449	0.532431
Fatty Acids, Lipids, and Isoprenoids	Isoprenoids	Archaeal lipids	Glycerol-1-phosphate dehydrogenase [NAD(P)] (EC 1.1.1.261)	42	34	0.00174199	0.00144031	0.634014
Respiration	Reverse electron transport	Archaeal membrane bound hydrogenases	Energy conserving hydrogenase Ehb protein A	16	0	0.000663614	0	0.000123573
Respiration	Reverse electron transport	Archaeal membrane bound hydrogenases	Energy conserving hydrogenase Eha associated protein, ribokinase homolog (protein T)	22	4	0.000912469	0.000169449	0.00176943
Respiration	Reverse electron transport	Archaeal membrane bound hydrogenases	Energy conserving hydrogenase Ehb protein I	22	4	0.000912469	0.000169449	0.00176854
Respiration	Reverse electron transport	Archaeal membrane bound hydrogenases	Energy conserving hydrogenase Ehb protein Q	26	8	0.00107837	0.000338898	0.00841318
Respiration	Reverse electron transport	Archaeal membrane bound hydrogenases	Energy conserving hydrogenase Ehb large subunit (protein N)	28	10	0.00116132	0.000423622	0.0137884
Respiration	Reverse electron transport	Archaeal membrane bound hydrogenases	Energy conserving hydrogenase Ehb transmembrane protein E	8	0	0.000331807	0	0.0200946
Respiration	Reverse electron transport	Archaeal membrane bound hydrogenases	Energy conserving hydrogenase Ehb protein H	8	0	0.000331807	0	0.0200546
Respiration	Reverse electron transport	Archaeal membrane bound hydrogenases	Energy conserving hydrogenase Ehb integral membrane protein O	8	0	0.000331807	0	0.0199674
Respiration	Reverse electron transport	Archaeal membrane bound hydrogenases	Energy conserving hydrogenase Eha transmembrane protein F	8	0	0.000331807	0	0.0197024
Respiration	Reverse electron transport	Archaeal membrane bound hydrogenases	Energy conserving hydrogenase Eha transmembrane protein A	8	0	0.000331807	0	0.0196947
Respiration	Reverse electron transport	Archaeal membrane bound hydrogenases	Energy conserving hydrogenase Eha polyferredoxin (protein P3)	20	8	0.000829517	0.000338898	0.0743306
Respiration	Reverse electron transport	Archaeal membrane bound hydrogenases	Energy conserving hydrogenase Eha protein M	4	10	0.000165903	0.000423622	0.201804
Respiration	Reverse electron transport	Archaeal membrane bound hydrogenases	Energy conserving hydrogenase Eha associated polyferredoxin	14	6	0.000580662	0.000254173	0.203153
Respiration	Reverse electron transport	Archaeal membrane bound hydrogenases	Energy conserving hydrogenase Ehb polyferredoxin (protein K)	22	12	0.000912469	0.000508346	0.210824
Respiration	Reverse electron transport	Archaeal membrane bound hydrogenases	Energy conserving hydrogenase Ehb protein D	4	0	0.000165903	0	0.214729
Respiration	Reverse electron transport	Archaeal membrane bound hydrogenases	Energy conserving hydrogenase Ehb anchor subunit F	4	0	0.000165903	0	0.211571
Respiration	Reverse electron transport	Archaeal membrane bound hydrogenases	Energy conserving hydrogenase Eha large subunit homolog (protein O)	16	8	0.000663614	0.000338898	0.248773
Respiration	Reverse electron transport	Archaeal membrane bound hydrogenases	Energy conserving hydrogenase Eha associated protein (protein S)	18	10	0.000746565	0.000423622	0.294987
Respiration	Reverse electron transport	Archaeal membrane bound hydrogenases	Energy conserving hydrogenase Eha transmembrane protein G	4	8	0.000165903	0.000338898	0.38393
Respiration	Reverse electron transport	Archaeal membrane bound hydrogenases	Energy conserving hydrogenase Ehb protein G	6	2	0.000248855	8.47244e-05	0.417679
Respiration	Reverse electron transport	Archaeal membrane bound hydrogenases	Energy conserving hydrogenase Eha proton-sodium antiporter homolog protein H	18	12	0.000746565	0.000508346	0.506342
Respiration	Reverse electron transport	Archaeal membrane bound hydrogenases	Energy conserving hydrogenase Eha transmembrane protein E	8	4	0.000331807	0.000169449	0.531864
Respiration	Reverse electron transport	Archaeal membrane bound hydrogenases	Energy conserving hydrogenase Eha transmembrane protein J	10	14	0.000414759	0.000593071	0.571589
Respiration	Reverse electron transport	Archaeal membrane bound hydrogenases	Energy conserving hydrogenase Eha small subunit homolog (protein N)	2	4	8.29517e-05	0.000169449	0.606365
Respiration	Reverse electron transport	Archaeal membrane bound hydrogenases	Energy conserving hydrogenase Eha transmembrane protein B	2	4	8.29517e-05	0.000169449	0.604081
Respiration	Reverse electron transport	Archaeal membrane bound hydrogenases	Energy conserving hydrogenase Ehb protein C	10	6	0.000414759	0.000254173	0.607769
Respiration	Reverse electron transport	Archaeal membrane bound hydrogenases	Energy conserving hydrogenase Eha transmembrane protein I	2	0	8.29517e-05	0	0.625774
Respiration	Reverse electron transport	Archaeal membrane bound hydrogenases	Energy conserving hydrogenase Eha associated protein (protein R)	10	12	0.000414759	0.000508346	0.797876
Respiration	Reverse electron transport	Archaeal membrane bound hydrogenases	Energy conserving hydrogenase Ehb protein J	4	2	0.000165903	8.47244e-05	0.807302
Respiration	Reverse electron transport	Archaeal membrane bound hydrogenases	Energy conserving hydrogenase Eha transmembrane protein K	4	2	0.000165903	8.47244e-05	0.804516
Respiration	Reverse electron transport	Archaeal membrane bound hydrogenases	Energy conserving hydrogenase Ehb protein P	6	4	0.000248855	0.000169449	0.86744
Respiration	Reverse electron transport	Archaeal membrane bound hydrogenases	Energy conserving hydrogenase Eha polyferredoxin (protein P)	8	6	0.000331807	0.000254173	0.89916
Respiration	Reverse electron transport	Archaeal membrane bound hydrogenases	Energy conserving hydrogenase Ehb ferredoxin-containing protein L	10	8	0.000414759	0.000338898	0.922571
Respiration	Reverse electron transport	Archaeal membrane bound hydrogenases	Energy conserving hydrogenase Ehb small subunit (protein M)	10	8	0.000414759	0.000338898	0.922085
Respiration	Reverse electron transport	Archaeal membrane bound hydrogenases	Energy conserving hydrogenase Eha transmembrane protein D	2	2	8.29517e-05	8.47244e-05	1
Respiration	Reverse electron transport	Archaeal membrane bound hydrogenases	Energy conserving hydrogenase Eha transmembrane protein C	2	2	8.29517e-05	8.47244e-05	1
Respiration	Reverse electron transport	Archaeal membrane bound hydrogenases	Energy conserving hydrogenase Eha associated gene 2	10	10	0.000414759	0.000423622	1
Respiration	Reverse electron transport	Archaeal membrane bound hydrogenases	Energy conserving hydrogenase Eha transmembrane protein L	4	4	0.000165903	0.000169449	1
Miscellaneous	Miscellaneous	Archease	Archease	6	2	0.000248855	8.47244e-05	0.415722
Miscellaneous	Miscellaneous	Archease2	tRNA and rRNA cytosine-C5-methylase Type 1	276	322	0.0114473	0.0136406	0.073947
Miscellaneous	Miscellaneous	Archease2	tRNA/RNA cytosine-C5-methylase (EC 2.1.1.-)	268	290	0.0111155	0.012285	0.374876
Amino Acids and Derivatives	Arginine; urea cycle, polyamines	Arginine and Ornithine Degradation	Ornithine decarboxylase (EC 4.1.1.17)	1646	1008	0.0682693	0.0427011	0
Amino Acids and Derivatives	Arginine; urea cycle, polyamines	Arginine and Ornithine Degradation	Biosynthetic arginine decarboxylase (EC 4.1.1.19)	632	1454	0.0262127	0.0615946	0
Amino Acids and Derivatives	Arginine; urea cycle, polyamines	Arginine and Ornithine Degradation	Delta-1-pyrroline-5-carboxylate dehydrogenase (EC 1.5.1.12)	93	516	0.00385726	0.0218589	0
Amino Acids and Derivatives	Arginine; urea cycle, polyamines	Arginine and Ornithine Degradation	Ornithine aminotransferase (EC 2.6.1.13)	12	151	0.00049771	0.00639669	1.30325e-31
Amino Acids and Derivatives	Arginine; urea cycle, polyamines	Arginine and Ornithine Degradation	Arginine utilization regulatory protein RocR	112	25	0.0046453	0.00105906	5.15027e-13
Amino Acids and Derivatives	Arginine; urea cycle, polyamines	Arginine and Ornithine Degradation	Agmatinase (EC 3.5.3.11)	450	676	0.0186641	0.0286368	1.16014e-11
Amino Acids and Derivatives	Arginine; urea cycle, polyamines	Arginine and Ornithine Degradation	Arginine decarboxylase, catabolic (EC 4.1.1.19)	40	2	0.00165903	8.47244e-05	2.95599e-09
Amino Acids and Derivatives	Arginine; urea cycle, polyamines	Arginine and Ornithine Degradation	Putrescine aminotransferase (EC 2.6.1.82)	64	22	0.00265446	0.000931968	4.27863e-05
Amino Acids and Derivatives	Arginine; urea cycle, polyamines	Arginine and Ornithine Degradation	Arginine ABC transporter, permease protein ArtQ	14	0	0.000580662	0	0.000452047
Amino Acids and Derivatives	Arginine; urea cycle, polyamines	Arginine and Ornithine Degradation	Ornithine cyclodeaminase (EC 4.3.1.12)	228	151	0.0094565	0.00639669	0.000726374
Amino Acids and Derivatives	Arginine; urea cycle, polyamines	Arginine and Ornithine Degradation	Arginine/agmatine antiporter	28	56	0.00116132	0.00237228	0.00620781
Amino Acids and Derivatives	Arginine; urea cycle, polyamines	Arginine and Ornithine Degradation	Arginase (EC 3.5.3.1)	148	201	0.00613843	0.0085148	0.00799645
Amino Acids and Derivatives	Arginine; urea cycle, polyamines	Arginine and Ornithine Degradation	Arginine ABC transporter, permease protein ArtM	9	0	0.000373283	0	0.0108046
Amino Acids and Derivatives	Arginine; urea cycle, polyamines	Arginine and Ornithine Degradation	Lysine-arginine-ornithine-binding periplasmic protein precursor (TC 3.A.1.3.1)	9	0	0.000373283	0	0.0107724
Amino Acids and Derivatives	Arginine; urea cycle, polyamines	Arginine and Ornithine Degradation	Transcriptional regulator of catabolic arginine decarboxylase (adiA)	14	2	0.000580662	8.47244e-05	0.011424
Amino Acids and Derivatives	Arginine; urea cycle, polyamines	Arginine and Ornithine Degradation	Arginine utilization protein RocB	25	8	0.0010369	0.000338898	0.0124138
Amino Acids and Derivatives	Arginine; urea cycle, polyamines	Arginine and Ornithine Degradation	Succinylglutamate desuccinylase (EC 3.5.1.96)	8	0	0.000331807	0	0.0200786
Amino Acids and Derivatives	Arginine; urea cycle, polyamines	Arginine and Ornithine Degradation	Arginine ABC transporter, periplasmic arginine-binding protein ArtI	14	3	0.000580662	0.000127087	0.0309528
Amino Acids and Derivatives	Arginine; urea cycle, polyamines	Arginine and Ornithine Degradation	Arginine ABC transporter, ATP-binding protein ArtP	10	2	0.000414759	8.47244e-05	0.0791576
Amino Acids and Derivatives	Arginine; urea cycle, polyamines	Arginine and Ornithine Degradation	Agmatine deiminase (EC 3.5.3.12)	1260	1338	0.0522596	0.0566806	0.0815385
Amino Acids and Derivatives	Arginine; urea cycle, polyamines	Arginine and Ornithine Degradation	Arginine decarboxylase (EC 4.1.1.19)	2182	2008	0.0905003	0.0850633	0.0932431
Amino Acids and Derivatives	Arginine; urea cycle, polyamines	Arginine and Ornithine Degradation	Arginine/ornithine ABC transporter, ATP-binding protein AotP	31	17	0.00128575	0.000720157	0.116854
Amino Acids and Derivatives	Arginine; urea cycle, polyamines	Arginine and Ornithine Degradation	Histidine ABC transporter, histidine-binding periplasmic protein precursor HisJ (TC 3.A.1.3.1)	5	0	0.000207379	0	0.120988
Amino Acids and Derivatives	Arginine; urea cycle, polyamines	Arginine and Ornithine Degradation	Succinylglutamic semialdehyde dehydrogenase (EC 1.2.1.71)	7	1	0.000290331	4.23622e-05	0.131422
Amino Acids and Derivatives	Arginine; urea cycle, polyamines	Arginine and Ornithine Degradation	Arginine permease RocE	7	1	0.000290331	4.23622e-05	0.13127
Amino Acids and Derivatives	Arginine; urea cycle, polyamines	Arginine and Ornithine Degradation	Arginine N-succinyltransferase (EC 2.3.1.109)	8	2	0.000331807	8.47244e-05	0.193833
Amino Acids and Derivatives	Arginine; urea cycle, polyamines	Arginine and Ornithine Degradation	Histidine ABC transporter, ATP-binding protein HisP (TC 3.A.1.3.1)	30	19	0.00124428	0.000804882	0.250729
Amino Acids and Derivatives	Arginine; urea cycle, polyamines	Arginine and Ornithine Degradation	Histidine ABC transporter, permease protein HisM (TC 3.A.1.3.1)	7	2	0.000290331	8.47244e-05	0.287539
Amino Acids and Derivatives	Arginine; urea cycle, polyamines	Arginine and Ornithine Degradation	Histidine ABC transporter, permease protein HisQ (TC 3.A.1.3.1)	5	1	0.000207379	4.23622e-05	0.341069
Amino Acids and Derivatives	Arginine; urea cycle, polyamines	Arginine and Ornithine Degradation	Arginine ABC transporter, periplasmic arginine-binding protein ArtJ	6	2	0.000248855	8.47244e-05	0.417492
Amino Acids and Derivatives	Arginine; urea cycle, polyamines	Arginine and Ornithine Degradation	Succinylarginine dihydrolase (EC 3.5.3.23)	5	2	0.000207379	8.47244e-05	0.607271
Amino Acids and Derivatives	Arginine; urea cycle, polyamines	Arginine and Ornithine Degradation	N-carbamoylputrescine amidase (3.5.1.53)	1036	996	0.042969	0.0421928	0.815032
Amino Acids and Derivatives	Arginine; urea cycle, polyamines	Arginine and Ornithine Degradation	Succinylornithine transaminase (EC 2.6.1.81)	54	57	0.0022397	0.00241465	0.874585
Amino Acids and Derivatives	Arginine; urea cycle, polyamines	Arginine and Ornithine Degradation	NADP-specific glutamate dehydrogenase (EC 1.4.1.4)	5094	4986	0.211278	0.211218	1
Amino Acids and Derivatives	Arginine; urea cycle, polyamines	Arginine and Ornithine Degradation	Arginine/ornithine ABC transporter, permease protein AotQ	1	0	4.14759e-05	0	1
Amino Acids and Derivatives	Arginine; urea cycle, polyamines	Arginine Biosynthesis extended	Argininosuccinate lyase (EC 4.3.2.1)	2568	1778	0.10651	0.07532	0
Amino Acids and Derivatives	Arginine; urea cycle, polyamines	Arginine Biosynthesis extended	Argininosuccinate synthase (EC 6.3.4.5)	2178	1610	0.0903344	0.0682031	0
Amino Acids and Derivatives	Arginine; urea cycle, polyamines	Arginine Biosynthesis extended	N-acetyl-gamma-glutamyl-phosphate reductase (EC 1.2.1.38)	1770	1308	0.0734123	0.0554098	9.01552e-14
Amino Acids and Derivatives	Arginine; urea cycle, polyamines	Arginine Biosynthesis extended	N-acetylglutamate synthase (EC 2.3.1.1)	1337	1028	0.0554532	0.0435483	3.31488e-08
Amino Acids and Derivatives	Arginine; urea cycle, polyamines	Arginine Biosynthesis extended	Glutamate N-acetyltransferase (EC 2.3.1.35)	1331	1044	0.0552044	0.0442261	4.39447e-07
Amino Acids and Derivatives	Arginine; urea cycle, polyamines	Arginine Biosynthesis extended	Ornithine carbamoyltransferase (EC 2.1.3.3)	1882	1591	0.0780576	0.0673983	7.0025e-05
Amino Acids and Derivatives	Arginine; urea cycle, polyamines	Arginine Biosynthesis extended	Acetylornithine aminotransferase (EC 2.6.1.11)	2480	2176	0.10286	0.0921801	0.000698368
Amino Acids and Derivatives	Arginine; urea cycle, polyamines	Arginine Biosynthesis extended	N-succinyl-L,L-diaminopimelate desuccinylase (EC 3.5.1.18)	570	448	0.0236412	0.0189783	0.00176119
Amino Acids and Derivatives	Arginine; urea cycle, polyamines	Arginine Biosynthesis extended	Acetylglutamate kinase (EC 2.7.2.8)	1413	1217	0.0586054	0.0515548	0.00337803
Amino Acids and Derivatives	Arginine; urea cycle, polyamines	Arginine Biosynthesis extended	Predicted arginine uptake transporter	35	15	0.00145166	0.000635433	0.0176209
Amino Acids and Derivatives	Arginine; urea cycle, polyamines	Arginine Biosynthesis extended	Predicted amino-acid acetyltransferase (EC 2.3.1.1) complementing ArgA function in Arginine Biosynthesis pathway	113	82	0.00468677	0.0034737	0.0901198
Amino Acids and Derivatives	Arginine; urea cycle, polyamines	Arginine Biosynthesis extended	Acetylornithine deacetylase (EC 3.5.1.16)	763	762	0.0316461	0.03228	0.836237
Amino Acids and Derivatives	Arginine; urea cycle, polyamines	Arginine Biosynthesis extended	Arginine pathway regulatory protein ArgR, repressor of arg regulon	546	546	0.0226458	0.0231298	0.863892
Amino Acids and Derivatives	Arginine; urea cycle, polyamines	Arginine Biosynthesis extended	N-acetylornithine carbamoyltransferase (EC 2.1.3.9)	354	339	0.0146825	0.0143608	0.908284
Amino Acids and Derivatives	Arginine; urea cycle, polyamines	Arginine Deiminase Pathway	Carbamate kinase (EC 2.7.2.2)	1448	1154	0.060057	0.048886	9.64439e-07
Amino Acids and Derivatives	Arginine; urea cycle, polyamines	Arginine Deiminase Pathway	Arginine deiminase (EC 3.5.3.6)	522	370	0.0216504	0.015674	9.24878e-06
Amino Acids and Derivatives	Arginine; urea cycle, polyamines	Arginine Deiminase Pathway	Arginine/ornithine antiporter ArcD	486	454	0.0201573	0.0192324	0.652158
Amino Acids and Derivatives	Arginine; urea cycle, polyamines	Arginine Deiminase Pathway	Transcriptional regulator ArcR essential for anaerobic expression of the ADI pathway, Crp/Fnr family	2	2	8.29517e-05	8.47244e-05	1
Metabolism of Aromatic Compounds	Metabolism of Aromatic Compounds	Aromatic Amin Catabolism	Phenylacetaldehyde dehydrogenase (EC 1.2.1.39)	12	0	0.00049771	0	0.00162889
Metabolism of Aromatic Compounds	Metabolism of Aromatic Compounds	Aromatic Amin Catabolism	4-hydroxyphenylacetate 3-monooxygenase (EC 1.14.13.3)	22	6	0.000912469	0.000254173	0.0104287
Metabolism of Aromatic Compounds	Metabolism of Aromatic Compounds	Aromatic Amin Catabolism	Nitrilotriacetate monooxygenase component B (EC 1.14.13.-)	3	0	0.000124428	0	0.372868
Metabolism of Aromatic Compounds	Metabolism of Aromatic Compounds	Aromatic Amin Catabolism	Aldehyde dehydrogenase (EC 1.2.1.3), PaaZ	2	0	8.29517e-05	0	0.632782
Metabolism of Aromatic Compounds	Metabolism of Aromatic Compounds	Aromatic Amin Catabolism	4-hydroxyphenylacetate 3-monooxygenase, reductase component (EC 1.6.8.-)	1	1	4.14759e-05	4.23622e-05	1
Amino Acids and Derivatives	Aromatic amino acids and derivatives	Aromatic amino acid degradation	Tryptophanase (EC 4.1.99.1)	101	521	0.00418906	0.0220707	0
Amino Acids and Derivatives	Aromatic amino acids and derivatives	Aromatic amino acid degradation	2-oxo-hepta-3-ene-1,7-dioic acid hydratase (EC 4.2.-.-)	30	0	0.00124428	0	1.22647e-08
Amino Acids and Derivatives	Aromatic amino acids and derivatives	Aromatic amino acid degradation	5-carboxymethyl-2-oxo-hex-3- ene-1,7-dioate decarboxylase (EC 4.1.1.68)	10	46	0.000414759	0.00194866	3.0209e-06
Amino Acids and Derivatives	Aromatic amino acids and derivatives	Aromatic amino acid degradation	Aromatic amino acid transport protein AroP	258	156	0.0107008	0.0066085	8.37675e-06
Amino Acids and Derivatives	Aromatic amino acids and derivatives	Aromatic amino acid degradation	2-hydroxyhepta-2,4-diene-1,7-dioate isomerase (EC 5.3.3.-)	12	42	0.00049771	0.00177921	0.000115044
Amino Acids and Derivatives	Aromatic amino acids and derivatives	Aromatic amino acid degradation	Phenylalanine-specific permease	14	0	0.000580662	0	0.000453596
Amino Acids and Derivatives	Aromatic amino acids and derivatives	Aromatic amino acid degradation	3,4-dihydroxyphenylacetate 2,3-dioxygenase (EC 1.13.11.15)	8	0	0.000331807	0	0.0199044
Amino Acids and Derivatives	Aromatic amino acids and derivatives	Aromatic amino acid degradation	Homoprotocatechuate degradative operon repressor	8	0	0.000331807	0	0.019873
Amino Acids and Derivatives	Aromatic amino acids and derivatives	Aromatic amino acid degradation	5-carboxymethyl-2-hydroxymuconate semialdehyde dehydrogenase (EC 1.2.1.60)	16	6	0.000663614	0.000254173	0.104347
Amino Acids and Derivatives	Aromatic amino acids and derivatives	Aromatic amino acid degradation	Predicted 2-keto-4-pentenoate hydratase/2-oxohepta-3-ene-1,7-dioic acid hydratase	10	18	0.000414759	0.00076252	0.220357
Amino Acids and Derivatives	Aromatic amino acids and derivatives	Aromatic amino acid degradation	2,4-dihydroxyhept-2-ene-1,7-dioic acid aldolase (EC 4.1.2.-)	22	32	0.000912469	0.00135559	0.303906
Amino Acids and Derivatives	Aromatic amino acids and derivatives	Aromatic amino acid degradation	4-hydroxyphenylpyruvate dioxygenase (EC 1.13.11.27)	18	26	0.000746565	0.00110142	0.352418
Amino Acids and Derivatives	Aromatic amino acids and derivatives	Aromatic amino acid degradation	Phenylalanine hydroxylase transcriptional activator PhhR	0	2	0	8.47244e-05	0.37355
Amino Acids and Derivatives	Aromatic amino acids and derivatives	Aromatic amino acid degradation	Kynurenine formamidase, bacterial (EC 3.5.1.9)	24	18	0.000995421	0.00076252	0.598678
Amino Acids and Derivatives	Aromatic amino acids and derivatives	Aromatic amino acid degradation	Putative 2,4-dihydroxyhept-2-ene-1,7-dioic acid aldolase	6	9	0.000248855	0.00038126	0.60601
Amino Acids and Derivatives	Aromatic amino acids and derivatives	Aromatic amino acid degradation	Indoleacetamide hydrolase (EC 3.5.1.-)	2	0	8.29517e-05	0	0.629197
Amino Acids and Derivatives	Aromatic amino acids and derivatives	Aromatic amino acid degradation	5-carboxymethyl-2-hydroxymuconate delta-isomerase (EC 5.3.3.10)	4	6	0.000165903	0.000254173	0.672238
Amino Acids and Derivatives	Aromatic amino acids and derivatives	Aromatic amino acid degradation	Tryptophan 2,3-dioxygenase (EC 1.13.11.11)	2	2	8.29517e-05	8.47244e-05	1
Amino Acids and Derivatives	Aromatic amino acids and derivatives	Aromatic amino acid interconversions with aryl acids	Phenylacetate-coenzyme A ligase (EC 6.2.1.30)	680	1389	0.0282036	0.0588411	0
Amino Acids and Derivatives	Aromatic amino acids and derivatives	Aromatic amino acid interconversions with aryl acids	Amino acid-binding ACT	61	251	0.00253003	0.0106329	0
Amino Acids and Derivatives	Aromatic amino acids and derivatives	Aromatic amino acid interconversions with aryl acids	Indolepyruvate oxidoreductase subunit IorA (EC 1.2.7.8)	658	1014	0.0272911	0.0429553	0
Amino Acids and Derivatives	Aromatic amino acids and derivatives	Aromatic amino acid interconversions with aryl acids	Indolepyruvate oxidoreductase subunit IorB (EC 1.2.7.8)	189	473	0.00783894	0.0200373	0
Virulence, Disease and Defense	Resistance to antibiotics and toxic compounds	Arsenic resistance	Arsenical-resistance protein ACR3	80	241	0.00331807	0.0102093	0
Virulence, Disease and Defense	Resistance to antibiotics and toxic compounds	Arsenic resistance	Arsenic efflux pump protein	16	0	0.000663614	0	0.000123496
Virulence, Disease and Defense	Resistance to antibiotics and toxic compounds	Arsenic resistance	Arsenical resistance operon repressor	75	31	0.00311069	0.00131323	0.00014316
Virulence, Disease and Defense	Resistance to antibiotics and toxic compounds	Arsenic resistance	Arsenic resistance protein ArsH	0	5	0	0.000211811	0.063834
Virulence, Disease and Defense	Resistance to antibiotics and toxic compounds	Arsenic resistance	Arsenical resistance operon trans-acting repressor ArsD	10	18	0.000414759	0.00076252	0.2203
Virulence, Disease and Defense	Resistance to antibiotics and toxic compounds	Arsenic resistance	Arsenical pump-driving ATPase (EC 3.6.3.16)	90	93	0.00373283	0.00393968	0.88239
Amino Acids and Derivatives	Glutamine, glutamate, aspartate, asparagine; ammonia assimilation	Aspartate aminotransferase	Aspartate aminotransferase (EC 2.6.1.1)	6148	5541	0.254994	0.234729	3.3863e-05
Amino Acids and Derivatives	Glutamine, glutamate, aspartate, asparagine; ammonia assimilation	Aspartate aminotransferase	Uncharacterized PLP-dependent aminotransferase YfdZ	26	17	0.00107837	0.000720157	0.345279
Miscellaneous	Plant-Prokaryote DOE project	At1g01770	Protein of unknown function DUF1446	20	110	0.000829517	0.00465984	1.16276e-15
Miscellaneous	Plant-Prokaryote DOE project	At1g01770	Small uncharacterized protein Bpro_4170	3	36	0.000124428	0.00152504	8.45013e-08
Miscellaneous	Plant-Prokaryote DOE project	At1g01770	Uncharacterized transporter, similarity to citrate transporter	10	35	0.000414759	0.00148268	0.00050153
Miscellaneous	Plant-Prokaryote DOE project	At1g14345	ATPase of the AAA+ family protein associated with FIG137771 hypothetical protein	39	2	0.00161756	8.47244e-05	5.50704e-09
Miscellaneous	Plant-Prokaryote DOE project	At1g14345	RNA-binding protein Jag	638	501	0.0264616	0.0212235	0.000823475
Miscellaneous	Plant-Prokaryote DOE project	At1g26220 At1g32070	Possible alpha/beta hydrolase superfamily, slr1916 homolog	0	12	0	0.000508346	0.000758048
Miscellaneous	Plant-Prokaryote DOE project	At1g26220 At1g32070	Site-specific recombinase XerD	523	564	0.0216919	0.0238923	0.207055
Miscellaneous	Plant-Prokaryote DOE project	At1g33290 At1g73170 At3g10420	Hypothetical protein, contains AAA+ NTPase domain and putative R3H ssDNA-binding domain	13	0	0.000539186	0	0.000858337
Miscellaneous	Plant-Prokaryote DOE project	At1g69340 At2g40600	COG2110, Macro domain, possibly ADP-ribose binding module	658	535	0.0272911	0.0226638	0.00457086
Miscellaneous	Plant-Prokaryote DOE project	At1g69340 At2g40600	Hypothetical protein YmdC, PLD phosphodiesterase domains	7	0	0.000290331	0	0.0364043
Miscellaneous	Plant-Prokaryote DOE project	At1g69340 At2g40600	Probable NADH-dependent flavin oxidoreductase in cluster with COG2110	0	1	0	4.23622e-05	0.63908
Miscellaneous	Plant-Prokaryote DOE project	At1g69340 At2g40600	DNA/RNA-binding protein Alba	3	2	0.000124428	8.47244e-05	1
Miscellaneous	Plant-Prokaryote DOE project	At2g23840	DNA-directed RNA polymerase alpha subunit (EC 2.7.7.6)	4444	3380	0.184319	0.143184	0
Miscellaneous	Plant-Prokaryote DOE project	At2g23840	Probable 3-methyladenine DNA glycosylase/8-oxoguanine DNA glycosylase	65	124	0.00269593	0.00525291	4.63192e-05
Miscellaneous	Plant-Prokaryote DOE project	At2g23840	glutamyl-Q-tRNA synthetase	1164	956	0.0482779	0.0404983	0.000229006
Miscellaneous	Plant-Prokaryote DOE project	At2g23840	Phospholipase/carboxylesterase family protein (EC 3.1.-.-)	8	0	0.000331807	0	0.0197874
Miscellaneous	Plant-Prokaryote DOE project	At2g23840	Cysteinyl-tRNA synthetase (EC 6.1.1.16)	4682	4364	0.19419	0.184869	0.0448905
Miscellaneous	Plant-Prokaryote DOE project	At2g23840	Periplasmic thiol:disulfide oxidoreductase DsbB, required for DsbA reoxidation	10	2	0.000414759	8.47244e-05	0.0790822
Miscellaneous	Plant-Prokaryote DOE project	At2g23840	HNH endonuclease family protein	6	5	0.000248855	0.000211811	1
Miscellaneous	Plant-Prokaryote DOE project	At2g33980 At1g28960	Hypothetical nudix hydrolase YeaB	46	68	0.00190789	0.00288063	0.0763679
Miscellaneous	Plant-Prokaryote DOE project	At3g21300	Glutamyl-tRNA(Gln) amidotransferase subunit A (EC 6.3.5.7)	3608	2598	0.149645	0.110057	0
Miscellaneous	Plant-Prokaryote DOE project	At3g21300	Glutamyl-tRNA(Gln) amidotransferase subunit B (EC 6.3.5.7)	3530	2350	0.14641	0.0995512	0
Miscellaneous	Plant-Prokaryote DOE project	At3g21300	Aspartyl-tRNA(Asn) amidotransferase subunit A (EC 6.3.5.6)	3608	2598	0.149645	0.110057	0
Miscellaneous	Plant-Prokaryote DOE project	At3g21300	Aspartyl-tRNA(Asn) amidotransferase subunit B (EC 6.3.5.6)	3530	2350	0.14641	0.0995512	0
Miscellaneous	Plant-Prokaryote DOE project	At3g21300	Transcription regulator [contains diacylglycerol kinase catalytic domain]	516	783	0.0214015	0.0331696	6.47239e-14
Miscellaneous	Plant-Prokaryote DOE project	At3g21300	Glutamyl-tRNA(Gln) amidotransferase subunit C (EC 6.3.5.7)	266	162	0.0110326	0.00686268	7.97025e-06
Miscellaneous	Plant-Prokaryote DOE project	At3g21300	Aspartyl-tRNA(Asn) amidotransferase subunit C (EC 6.3.5.6)	266	162	0.0110326	0.00686268	7.96447e-06
Miscellaneous	Plant-Prokaryote DOE project	At3g21300	RNA methyltransferase, TrmA family	2005	1925	0.0831591	0.0815472	0.676609
Miscellaneous	Plant-Prokaryote DOE project	At3g50560	Glutathione S-transferase (EC 2.5.1.18)	18	0	0.000746565	0	3.3635e-05
Miscellaneous	Plant-Prokaryote DOE project	At4g10620 At3g57180 At3g47450	GTP-binding protein YqeH, required for biogenesis of 30S ribosome subunit	134	38	0.00555777	0.00160976	2.17874e-12
Miscellaneous	Plant-Prokaryote DOE project	At4g10620 At3g57180 At3g47450	Hydrolase (HAD superfamily), YqeK	742	512	0.0307751	0.0216894	6.35674e-09
Miscellaneous	Plant-Prokaryote DOE project	At4g10620 At3g57180 At3g47450	FIG004454: RNA binding protein	522	372	0.0216504	0.0157587	1.30634e-05
Miscellaneous	Plant-Prokaryote DOE project	At4g10620 At3g57180 At3g47450	SSU ribosomal protein S20p	484	586	0.0200743	0.0248242	0.00190643
Miscellaneous	Plant-Prokaryote DOE project	At4g10620 At3g57180 At3g47450	FIG001553: Hydrolase, HAD subfamily IIIA	20	5	0.000829517	0.000211811	0.0112203
Miscellaneous	Plant-Prokaryote DOE project	At4g10620 At3g57180 At3g47450	FIG145533: Methyltransferase (EC 2.1.1.-)	19	23	0.000788041	0.000974331	0.666512
Miscellaneous	Plant-Prokaryote DOE project	At4g17370	TRAP-type C4-dicarboxylate transport system, possibly of alkanesulfonates, large permease component	0	7	0	0.000296535	0.0188052
Miscellaneous	Plant-Prokaryote DOE project	At4g17370	Similarity to Na+/myo-inositol cotransporter	10	12	0.000414759	0.000508346	0.797436
Miscellaneous	Plant-Prokaryote DOE project	At4g38090	Transcriptional regulator DegU, LuxR family	89	39	0.00369135	0.00165213	8.08344e-05
Miscellaneous	Plant-Prokaryote DOE project	At4g38090	Cell envelope-associated transcriptional attenuator LytR-CpsA-Psr, subfamily F2 (as in PMID19099556)	50	24	0.00207379	0.00101669	0.0119727
Miscellaneous	Plant-Prokaryote DOE project	At4g38090	FIG005590: DegV family protein	8	3	0.000331807	0.000127087	0.34989
Miscellaneous	Plant-Prokaryote DOE project	At5g04520 AT1G06240	Colicin V production protein	15	139	0.000622138	0.00588835	4.13065e-26
Miscellaneous	Plant-Prokaryote DOE project	At5g04520 AT1G06240	Carbonic anhydrases/acetyltransferases, isoleucine patch superfamily	38	29	0.00157608	0.0012285	0.517864
Miscellaneous	Plant-Prokaryote DOE project	At5g04520 AT1G06240	Disulfide bond chaperones of the HSP33 family	7	5	0.000290331	0.000211811	0.885355
Miscellaneous	Plant-Prokaryote DOE project	At5g37530	Aspartyl-tRNA synthetase (EC 6.1.1.12)	7932	6708	0.328987	0.284166	0
Miscellaneous	Plant-Prokaryote DOE project	At5g37530	tRNA (5-methylaminomethyl-2-thiouridylate)-methyltransferase (EC 2.1.1.61)	2940	3656	0.121939	0.154876	0
Miscellaneous	Plant-Prokaryote DOE project	At5g37530	Histidyl-tRNA synthetase (EC 6.1.1.21)	4272	3202	0.177185	0.135644	0
Miscellaneous	Plant-Prokaryote DOE project	At5g37530	Uncharacterized ATPase (AAA family) associated with cysteine desulfurase	178	42	0.0073827	0.00177921	0
Miscellaneous	Plant-Prokaryote DOE project	At5g37530	HesA/MoeB/ThiF family protein related to EC-YgdL	774	622	0.0321023	0.0263493	0.000903941
Miscellaneous	Plant-Prokaryote DOE project	At5g37530	Cysteine desulfurase CsdA-CsdE, sulfur acceptor protein CsdE	12	2	0.00049771	8.47244e-05	0.0312941
Miscellaneous	Plant-Prokaryote DOE project	At5g37530	tRNA (5-methylaminomethyl-2-thiouridylate)-methyltransferase( EC:2.1.1.61 )	17	8	0.00070509	0.000338898	0.192592
Miscellaneous	Plant-Prokaryote DOE project	At5g38900	Substrate-binding periplasmic component of uncharacterized ABC transporter	1	0	4.14759e-05	0	1
Miscellaneous	Plant-Prokaryote DOE project	At5g38900	2-hydroxychromene-2-carboxylate isomerase/DsbA-like thioredoxin domain	2	1	8.29517e-05	4.23622e-05	1
Miscellaneous	Plant-Prokaryote DOE project	At5g48545 and At3g56490 At1g31160	Histidine triad (HIT) nucleotide-binding protein, cyanobacterial subgroup	6	13	0.000248855	0.000550709	0.197058
Membrane Transport	ABC transporters	ATP-dependent efflux pump transporter Ybh	ABC transport system, permease component YbhS	27	78	0.00111985	0.00330425	1.84004e-06
Membrane Transport	ABC transporters	ATP-dependent efflux pump transporter Ybh	ABC transport system, permease component YbhR	33	51	0.0013687	0.00216047	0.0998845
Membrane Transport	ABC transporters	ATP-dependent efflux pump transporter Ybh	Transcriptional regulator YbiH, TetR family	10	3	0.000414759	0.000127087	0.16711
Membrane Transport	ABC transporters	ATP-dependent efflux pump transporter Ybh	Predicted membrane fusion protein (MFP) component of efflux pump, membrane anchor protein YbhG	57	44	0.00236412	0.00186394	0.401832
Membrane Transport	ABC transporters	ATP-dependent efflux pump transporter Ybh	ABC transporter multidrug efflux pump, fused ATP-binding domains	112	111	0.0046453	0.0047022	1
DNA Metabolism	DNA repair	ATP-dependent Nuclease	ATP-dependent nuclease, subunit A	1928	1397	0.0799655	0.05918	0
DNA Metabolism	DNA repair	ATP-dependent Nuclease	ATP-dependent nuclease, subunit B	932	703	0.0386555	0.0297806	9.21592e-07
RNA Metabolism	RNA processing and modification	ATP-dependent RNA helicases, bacterial	ATP-dependent RNA helicase RhlE	257	782	0.0106593	0.0331272	0
RNA Metabolism	RNA processing and modification	ATP-dependent RNA helicases, bacterial	ATP-dependent RNA helicase YqfR	129	36	0.00535039	0.00152504	3.76573e-12
RNA Metabolism	RNA processing and modification	ATP-dependent RNA helicases, bacterial	ATP-dependent RNA helicase YfmL	108	27	0.00447939	0.00114378	2.05479e-11
RNA Metabolism	RNA processing and modification	ATP-dependent RNA helicases, bacterial	ATP-dependent RNA helicase YxiN	113	36	0.00468677	0.00152504	2.74465e-09
RNA Metabolism	RNA processing and modification	ATP-dependent RNA helicases, bacterial	ATP-dependent RNA helicase SrmB	29	0	0.0012028	0	2.36683e-08
RNA Metabolism	RNA processing and modification	ATP-dependent RNA helicases, bacterial	ATP-dependent RNA helicase RhlB	32	4	0.00132723	0.000169449	9.36175e-06
RNA Metabolism	RNA processing and modification	ATP-dependent RNA helicases, bacterial	ATP-dependent RNA helicase BA2475	86	33	0.00356692	0.00139795	1.00915e-05
RNA Metabolism	RNA processing and modification	ATP-dependent RNA helicases, bacterial	Cold-shock DEAD-box protein A	1310	1405	0.0543334	0.0595189	0.0422849
RNA Metabolism	RNA processing and modification	ATP-dependent RNA helicases, bacterial	ATP-dependent RNA helicase DbpA	10	3	0.000414759	0.000127087	0.167298
RNA Metabolism	RNA processing and modification	ATP-dependent RNA helicases, bacterial	ATP-dependent RNA helicase VVA0939	1	4	4.14759e-05	0.000169449	0.335131
RNA Metabolism	RNA processing and modification	ATP-dependent RNA helicases, bacterial	ATP-dependent RNA helicase Bcep18194_A5658	12	17	0.00049771	0.000720157	0.500765
RNA Metabolism	RNA processing and modification	ATP-dependent RNA helicases, bacterial	ATP-dependent RNA helicase NGO0650	12	17	0.00049771	0.000720157	0.500656
RNA Metabolism	RNA processing and modification	ATP-dependent RNA helicases, bacterial	ATP-dependent RNA helicase VCA0768	0	1	0	4.23622e-05	0.641266
RNA Metabolism	RNA processing and modification	ATP-dependent RNA helicases, bacterial	ATP-dependent RNA helicase Atu1833	19	16	0.000788041	0.000677795	0.851988
RNA Metabolism	RNA processing and modification	ATP-dependent RNA helicases, bacterial	ATP-dependent RNA helicase PA3950	2	2	8.29517e-05	8.47244e-05	1
RNA Metabolism	RNA processing and modification	ATP-dependent RNA helicases, bacterial	ATP-dependent RNA helicase VCA0990	1	0	4.14759e-05	0	1
RNA Metabolism	RNA processing and modification	ATP-dependent RNA helicases, bacterial	ATP-dependent RNA helicase VC1407	3	2	0.000124428	8.47244e-05	1
Regulation and Cell signaling	Quorum sensing and biofilm formation	Autoinducer 2 (AI-2) transport and processing (lsrACDBFGE operon)	Autoinducer 2 sensor kinase/phosphatase LuxQ (EC 2.7.3.-) (EC 3.1.3.-)	0	16	0	0.000677795	5.41191e-05
Regulation and Cell signaling	Quorum sensing and biofilm formation	Autoinducer 2 (AI-2) transport and processing (lsrACDBFGE operon)	Autoinducer 2 (AI-2) ABC transport system, periplasmic AI-2 binding protein LsrB	12	0	0.00049771	0	0.00162305
Regulation and Cell signaling	Quorum sensing and biofilm formation	Autoinducer 2 (AI-2) transport and processing (lsrACDBFGE operon)	LsrR, transcriptional repressor of lsr operon	8	0	0.000331807	0	0.0198652
Regulation and Cell signaling	Quorum sensing and biofilm formation	Autoinducer 2 (AI-2) transport and processing (lsrACDBFGE operon)	Autoinducer 2 (AI-2) kinase LsrK (EC 2.7.1.-)	32	21	0.00132723	0.000889606	0.305908
Regulation and Cell signaling	Quorum sensing and biofilm formation	Autoinducer 2 (AI-2) transport and processing (lsrACDBFGE operon)	Autoinducer 2 (AI-2) ABC transport system, membrane channel protein LsrC	7	3	0.000290331	0.000127087	0.484659
Regulation and Cell signaling	Quorum sensing and biofilm formation	Autoinducer 2 (AI-2) transport and processing (lsrACDBFGE operon)	Autoinducer 2 (AI-2) aldolase LsrF (EC 4.2.1.-)	26	31	0.00107837	0.00131323	0.669648
Regulation and Cell signaling	Quorum sensing and biofilm formation	Autoinducer 2 (AI-2) transport and processing (lsrACDBFGE operon)	Autoinducer 2 (AI-2) ABC transport system, membrane channel protein LsrD	8	5	0.000331807	0.000211811	0.710643
Regulation and Cell signaling	Quorum sensing and biofilm formation	Autoinducer 2 (AI-2) transport and processing (lsrACDBFGE operon)	Autoinducer 2 (AI-2) ABC transport system, fused AI2 transporter subunits and ATP-binding component	15	14	0.000622138	0.000593071	1
Membrane Transport	Protein secretion system, Type V	Autotransporter proteins	autotransporter domain, T5aSS type secretion	14	1	0.000580662	4.23622e-05	0.00304333
Membrane Transport	Protein secretion system, Type V	Autotransporter proteins	Per-activated serine protease autotransporter enterotoxin EspC	13	3	0.000539186	0.000127087	0.0478872
Membrane Transport	Protein secretion system, Type V	Autotransporter proteins	Immunoglobulin A1 protease	1	0	4.14759e-05	0	1
Secondary Metabolism	Plant Hormones	Auxin biosynthesis	Indole-3-pyruvate decarboxylase (EC 4.1.1.74)	5	0	0.000207379	0	0.119873
Secondary Metabolism	Plant Hormones	Auxin biosynthesis	Nitrilase 1 (EC 3.5.5.1)	0	1	0	4.23622e-05	0.645162
Secondary Metabolism	Plant Hormones	Auxin degradation	Peroxidase (EC 1.11.1.7)	68	20	0.00282036	0.000847244	2.24257e-06
Iron acquisition and metabolism	Siderophores	Bacillibactin Siderophore	Fe-bacillibactin uptake system FeuD	10	0	0.000414759	0	0.00574433
Dormancy and Sporulation	Dormancy and Sporulation	Bacillus biofilm matrix protein component TasA and homologs	Hypothetical protein in cluster with SinR and SinI	5	0	0.000207379	0	0.119411
Dormancy and Sporulation	Dormancy and Sporulation	Bacillus biofilm matrix protein component TasA and homologs	Immune inhibitor A metalloprotease	1	0	4.14759e-05	0	1
Virulence, Disease and Defense	Bacteriocins, ribosomally synthesized antibacterial peptides	Bacitracin Stress Response	Two-component response regulator BceR	42	75	0.00174199	0.00317717	0.0057815
Virulence, Disease and Defense	Bacteriocins, ribosomally synthesized antibacterial peptides	Bacitracin Stress Response	Two-component sensor kinase YvcQ	39	47	0.00161756	0.00199102	0.53803
Virulence, Disease and Defense	Bacteriocins, ribosomally synthesized antibacterial peptides	Bacitracin Stress Response	Conserved protein LiaG in B. subtilis in Lia cluster	0	1	0	4.23622e-05	0.647653
Virulence, Disease and Defense	Bacteriocins, ribosomally synthesized antibacterial peptides	Bacitracin Stress Response	Two-component response regulator YvcP	17	21	0.00070509	0.000889606	0.643531
Virulence, Disease and Defense	Bacteriocins, ribosomally synthesized antibacterial peptides	Bacitracin Stress Response	Response regulator LiaR	7	4	0.000290331	0.000169449	0.676866
Virulence, Disease and Defense	Bacteriocins, ribosomally synthesized antibacterial peptides	Bacitracin Stress Response	ABC transporter ATP-binding protein YvcR	27	30	0.00111985	0.00127087	0.845694
Virulence, Disease and Defense	Bacteriocins, ribosomally synthesized antibacterial peptides	Bacitracin Stress Response	Bacitracin export ATP-binding protein BceA	89	83	0.00369135	0.00351606	0.915775
Virulence, Disease and Defense	Bacteriocins, ribosomally synthesized antibacterial peptides	Bacitracin Stress Response	Sensor histidine kinase LiaS	1	0	4.14759e-05	0	1
Regulation and Cell signaling	Programmed Cell Death and Toxin-antitoxin Systems	Bacterial Caspases	Polysaccharide deacetylase, caspase activity	30	12	0.00124428	0.000508346	0.0202217
Clustering-based subsystems	Clustering-based subsystems	Bacterial Cell Division	Cell division protein FtsH (EC 3.4.24.-)	4971	3903	0.206177	0.16534	0
Clustering-based subsystems	Clustering-based subsystems	Bacterial Cell Division	rRNA small subunit methyltransferase H	4056	3408	0.168226	0.14437	3.29576e-10
Clustering-based subsystems	Clustering-based subsystems	Bacterial Cell Division	Cell division protein FtsJ	62	12	0.0025715	0.000508346	1.9943e-08
Clustering-based subsystems	Clustering-based subsystems	Bacterial Cell Division	Cytoplasmic axial filament protein CafA and Ribonuclease G (EC 3.1.4.-)	2096	2384	0.0869334	0.100991	2.8402e-06
Clustering-based subsystems	Clustering-based subsystems	Bacterial Cell Division	GTP-binding protein Era	2702	2334	0.112068	0.0988734	4.09953e-05
Clustering-based subsystems	Clustering-based subsystems	Bacterial Cell Division	Cell division transporter, ATP-binding protein FtsE (TC 3.A.5.1.1)	2752	2498	0.114142	0.105821	0.0167629
Clustering-based subsystems	Clustering-based subsystems	Bacterial Cell Division	Cell division protein FtsX	1422	1478	0.0589787	0.0626113	0.196778
Clustering-based subsystems	Clustering-based subsystems	Bacterial Cell Division	Cell division protein DivIC, stabilizes FtsL against RasP cleavage	2	6	8.29517e-05	0.000254173	0.281818
Clustering-based subsystems	Clustering-based subsystems	Bacterial Cell Division	Chromosome partitioning protein ParA	28	20	0.00116132	0.000847244	0.488445
Clustering-based subsystems	Clustering-based subsystems	Bacterial Cell Division	Cell division trigger factor (EC 5.2.1.8)	1919	1923	0.0795922	0.0814625	0.639364
Clustering-based subsystems	Clustering-based subsystems	Bacterial Cell Division	Cell division protein BolA	2	2	8.29517e-05	8.47244e-05	1
Motility and Chemotaxis	Motility and Chemotaxis	Bacterial Chemotaxis	Chemotaxis response regulator protein-glutamate methylesterase CheB (EC 3.1.1.61)	485	160	0.0201158	0.00677795	0
Motility and Chemotaxis	Motility and Chemotaxis	Bacterial Chemotaxis	Flagellar motor switch protein FliG	1578	326	0.0654489	0.0138101	0
Motility and Chemotaxis	Motility and Chemotaxis	Bacterial Chemotaxis	Flagellar motor switch protein FliM	864	190	0.0358351	0.00804882	0
Motility and Chemotaxis	Motility and Chemotaxis	Bacterial Chemotaxis	Flagellar motor switch protein FliN	1436	438	0.0595593	0.0185546	0
Motility and Chemotaxis	Motility and Chemotaxis	Bacterial Chemotaxis	Signal transduction histidine kinase CheA (EC 2.7.3.-)	2162	660	0.0896708	0.0279591	0
Motility and Chemotaxis	Motility and Chemotaxis	Bacterial Chemotaxis	Chemotaxis protein CheD	284	100	0.0117791	0.00423622	0
Motility and Chemotaxis	Motility and Chemotaxis	Bacterial Chemotaxis	Chemotaxis protein methyltransferase CheR (EC 2.1.1.80)	396	122	0.0164244	0.00516819	0
Motility and Chemotaxis	Motility and Chemotaxis	Bacterial Chemotaxis	Positive regulator of CheA protein activity (CheW)	404	86	0.0167562	0.00364315	0
Motility and Chemotaxis	Motility and Chemotaxis	Bacterial Chemotaxis	Chemotaxis protein CheV (EC 2.7.3.-)	838	206	0.0347568	0.00872661	0
Motility and Chemotaxis	Motility and Chemotaxis	Bacterial Chemotaxis	Chemotaxis regulator - transmits chemoreceptor signals to flagelllar motor components CheY	1402	972	0.0581492	0.0411761	1.15152e-15
Motility and Chemotaxis	Motility and Chemotaxis	Bacterial Chemotaxis	Aerotaxis sensor receptor protein	38	2	0.00157608	8.47244e-05	1.01516e-08
Motility and Chemotaxis	Motility and Chemotaxis	Bacterial Chemotaxis	Methyl-accepting chemotaxis protein I (serine chemoreceptor protein)	52	13	0.00215674	0.000550709	6.00119e-06
Motility and Chemotaxis	Motility and Chemotaxis	Bacterial Chemotaxis	Methyl-accepting chemotaxis protein III (ribose and galactose chemoreceptor protein)	13	0	0.000539186	0	0.000861133
Motility and Chemotaxis	Motility and Chemotaxis	Bacterial Chemotaxis	Methyl-accepting chemotaxis protein IV (dipeptide chemoreceptor protein)	12	0	0.00049771	0	0.00164155
Motility and Chemotaxis	Motility and Chemotaxis	Bacterial Chemotaxis	Chemotaxis protein CheX	21	4	0.000870993	0.000169449	0.00289681
Motility and Chemotaxis	Motility and Chemotaxis	Bacterial Chemotaxis	Methyl-accepting chemotaxis protein II (aspartate chemoreceptor protein)	13	2	0.000539186	8.47244e-05	0.0191548
Motility and Chemotaxis	Motility and Chemotaxis	Bacterial Chemotaxis	Chemotaxis response - phosphatase CheZ	12	2	0.00049771	8.47244e-05	0.0313761
Motility and Chemotaxis	Motility and Chemotaxis	Bacterial Chemotaxis	Ribose ABC transporter, periplasmic ribose-binding protein RbsB (TC 3.A.1.2.1)	64	89	0.00265446	0.00377024	0.0780979
Virulence, Disease and Defense	Virulence, Disease and Defense	Bacterial cyanide production and tolerance mechanisms	NADH peroxidase Npx (EC 1.11.1.1)	98	54	0.00406463	0.00228756	0.00228937
Virulence, Disease and Defense	Virulence, Disease and Defense	Bacterial cyanide production and tolerance mechanisms	Sulfate transporter family protein in cluster with carbonic anhydrase	2	0	8.29517e-05	0	0.637163
Cell Division and Cell Cycle	Cell Division and Cell Cycle	Bacterial Cytoskeleton	Stage 0 sporulation protein J	1808	3374	0.0749884	0.14293	0
Cell Division and Cell Cycle	Cell Division and Cell Cycle	Bacterial Cytoskeleton	Chromosome (plasmid) partitioning protein ParB	4324	7116	0.179342	0.301449	0
Cell Division and Cell Cycle	Cell Division and Cell Cycle	Bacterial Cytoskeleton	Rod shape-determining protein RodA	780	1218	0.0323512	0.0515972	0
Cell Division and Cell Cycle	Cell Division and Cell Cycle	Bacterial Cytoskeleton	Rod shape-determining protein MreC	402	950	0.0166733	0.0402441	0
Cell Division and Cell Cycle	Cell Division and Cell Cycle	Bacterial Cytoskeleton	Cell division protein FtsQ	292	550	0.012111	0.0232992	0
Cell Division and Cell Cycle	Cell Division and Cell Cycle	Bacterial Cytoskeleton	Chromosome (plasmid) partitioning protein ParA	5158	5912	0.213932	0.250445	1.15524e-15
Cell Division and Cell Cycle	Cell Division and Cell Cycle	Bacterial Cytoskeleton	Cell division protein FtsZ (EC 3.4.24.-)	3720	3038	0.15429	0.128696	9.68398e-13
Cell Division and Cell Cycle	Cell Division and Cell Cycle	Bacterial Cytoskeleton	Sporulation initiation inhibitor protein Soj	2398	2859	0.0994591	0.121114	9.00049e-12
Cell Division and Cell Cycle	Cell Division and Cell Cycle	Bacterial Cytoskeleton	Septum site-determining protein MinC	452	272	0.0187471	0.0115225	1.04925e-09
Cell Division and Cell Cycle	Cell Division and Cell Cycle	Bacterial Cytoskeleton	Cell division protein FtsB	28	0	0.00116132	0	4.58945e-08
Cell Division and Cell Cycle	Cell Division and Cell Cycle	Bacterial Cytoskeleton	Cell division initiation protein DivIVA	702	502	0.0291161	0.0212658	3.93206e-07
Cell Division and Cell Cycle	Cell Division and Cell Cycle	Bacterial Cytoskeleton	Cell division topological specificity factor MinE	280	164	0.0116132	0.0069474	7.22153e-07
Cell Division and Cell Cycle	Cell Division and Cell Cycle	Bacterial Cytoskeleton	Rod shape-determining protein MreD	238	164	0.00987125	0.0069474	0.00188026
Cell Division and Cell Cycle	Cell Division and Cell Cycle	Bacterial Cytoskeleton	Cell division protein FtsW	3416	3092	0.141682	0.130984	0.00481107
Cell Division and Cell Cycle	Cell Division and Cell Cycle	Bacterial Cytoskeleton	Cell division protein FtsI [Peptidoglycan synthetase] (EC 2.4.1.129)	5024	4628	0.208375	0.196052	0.0080007
Cell Division and Cell Cycle	Cell Division and Cell Cycle	Bacterial Cytoskeleton	MreB-like protein (Mbl protein)	2046	1832	0.0848596	0.0776076	0.0151068
Cell Division and Cell Cycle	Cell Division and Cell Cycle	Bacterial Cytoskeleton	Cell division protein FtsQ homolog	103	68	0.00427201	0.00288063	0.0322604
Cell Division and Cell Cycle	Cell Division and Cell Cycle	Bacterial Cytoskeleton	Cell division protein FtsN	10	2	0.000414759	8.47244e-05	0.0790571
Cell Division and Cell Cycle	Cell Division and Cell Cycle	Bacterial Cytoskeleton	Cell division protein MraZ	942	838	0.0390703	0.0354995	0.091833
Cell Division and Cell Cycle	Cell Division and Cell Cycle	Bacterial Cytoskeleton	Cell division protein FtsA	1426	1312	0.0591446	0.0555792	0.19234
Cell Division and Cell Cycle	Cell Division and Cell Cycle	Bacterial Cytoskeleton	Septum formation protein Maf	1832	1716	0.0759838	0.0726935	0.305644
Cell Division and Cell Cycle	Cell Division and Cell Cycle	Bacterial Cytoskeleton	Cell division protein ZipA	5	1	0.000207379	4.23622e-05	0.340904
Cell Division and Cell Cycle	Cell Division and Cell Cycle	Bacterial Cytoskeleton	Rod shape-determining protein MreB	2796	2650	0.115967	0.11226	0.362079
Cell Division and Cell Cycle	Cell Division and Cell Cycle	Bacterial Cytoskeleton	Cell-shape determining protein MreBH	5	2	0.000207379	8.47244e-05	0.608917
Cell Division and Cell Cycle	Cell Division and Cell Cycle	Bacterial Cytoskeleton	Septum site-determining protein MinD	2374	2372	0.0984637	0.100483	0.653585
Cell Division and Cell Cycle	Cell Division and Cell Cycle	Bacterial Cytoskeleton	Z-ring-associated protein ZapA	3	1	0.000124428	4.23622e-05	0.747941
Cell Division and Cell Cycle	Cell Division and Cell Cycle	Bacterial Cytoskeleton	Cell division protein FtsK	5462	5378	0.226541	0.227824	0.885483
Cell Division and Cell Cycle	Cell Division and Cell Cycle	Bacterial Cytoskeleton	Cell division protein FtsL	16	14	0.000663614	0.000593071	0.959621
Stress Response	Stress Response	Bacterial hemoglobins	diguanylate cyclase/phosphodiesterase (GGDEF & EAL domains) with PAS/PAC sensor(s)	739	340	0.0306507	0.0144031	0
Stress Response	Stress Response	Bacterial hemoglobins	Flavohemoprotein (Hemoglobin-like protein) (Flavohemoglobin) (Nitric oxide dioxygenase) (EC 1.14.12.17)	48	24	0.00199084	0.00101669	0.020443
Stress Response	Stress Response	Bacterial hemoglobins	Hypothetical protein in Cyanoglobin locus	0	1	0	4.23622e-05	0.648576
Stress Response	Stress Response	Bacterial hemoglobins	Cyanoglobin	0	1	0	4.23622e-05	0.641654
Stress Response	Stress Response	Bacterial hemoglobins	Putative bacterial haemoglobin	12	8	0.00049771	0.000338898	0.628542
Stress Response	Stress Response	Bacterial hemoglobins	Hemoglobin-like protein HbO	1	0	4.14759e-05	0	1
Clustering-based subsystems	Clustering-based subsystems	Bacterial RNA-metabolizing Zn-dependent hydrolases	Zn-dependent hydrolase, RNA-metabolising	5166	3602	0.214264	0.152589	0
Clustering-based subsystems	Clustering-based subsystems	Bacterial RNA-metabolizing Zn-dependent hydrolases	Cytochrome d ubiquinol oxidase subunit II (EC 1.10.3.-)	656	982	0.0272082	0.0415997	0
Clustering-based subsystems	Clustering-based subsystems	Bacterial RNA-metabolizing Zn-dependent hydrolases	Zn-dependent hydrolase, RNA-metabolising, CPSF 100 kDa analog	4526	3446	0.18772	0.14598	0
Clustering-based subsystems	Clustering-based subsystems	Bacterial RNA-metabolizing Zn-dependent hydrolases	Zn-dependent hydrolase, RNA-metabolising, CPSF 73 kDa analog	598	132	0.0248026	0.00559181	0
Clustering-based subsystems	Clustering-based subsystems	Bacterial RNA-metabolizing Zn-dependent hydrolases	Peptide deformylase (EC 3.5.1.88)	3144	2574	0.1304	0.10904	1.23152e-10
Clustering-based subsystems	Clustering-based subsystems	Bacterial RNA-metabolizing Zn-dependent hydrolases	Polyribonucleotide nucleotidyltransferase (EC 2.7.7.8)	6238	5416	0.258726	0.229434	6.69362e-10
Clustering-based subsystems	Clustering-based subsystems	Bacterial RNA-metabolizing Zn-dependent hydrolases	Metallo-beta-lactamase family protein, RNA-specific	1132	844	0.0469507	0.0357537	1.23532e-08
Clustering-based subsystems	Clustering-based subsystems	Bacterial RNA-metabolizing Zn-dependent hydrolases	Trk system potassium uptake protein TrkA	721	949	0.0299041	0.0402017	1.26441e-08
Clustering-based subsystems	Clustering-based subsystems	Bacterial RNA-metabolizing Zn-dependent hydrolases	Hydrolase (HAD superfamily) in cluster with DUF1447	1226	932	0.0508494	0.0394816	3.3573e-08
Clustering-based subsystems	Clustering-based subsystems	Bacterial RNA-metabolizing Zn-dependent hydrolases	Transcriptional regulator in cluster with Zn-dependent hydrolase	10	0	0.000414759	0	0.00576003
Clustering-based subsystems	Clustering-based subsystems	Bacterial RNA-metabolizing Zn-dependent hydrolases	Ribosomal-protein-S18p-alanine acetyltransferase (EC 2.3.1.-)	468	404	0.0194107	0.0171143	0.127808
Clustering-based subsystems	Clustering-based subsystems	Bacterial RNA-metabolizing Zn-dependent hydrolases	Ferric uptake regulation protein FUR	254	218	0.0105349	0.00923496	0.270913
Clustering-based subsystems	Clustering-based subsystems	Bacterial RNA-metabolizing Zn-dependent hydrolases	Protein of unknown function DUF1447	8	6	0.000331807	0.000254173	0.899795
Virulence, Disease and Defense	Bacteriocins, ribosomally synthesized antibacterial peptides	Bacteriocin-like peptides Blp	Bacteriocin	245	666	0.0101616	0.0282132	0
Virulence, Disease and Defense	Bacteriocins, ribosomally synthesized antibacterial peptides	Bacteriocin-like peptides Blp	Lactacin F ABC transporter permease component	149	44	0.0061799	0.00186394	4.01492e-13
Virulence, Disease and Defense	Bacteriocins, ribosomally synthesized antibacterial peptides	Bacteriocin-like peptides Blp	Bacterocin transport accessory protein	5	3	0.000207379	0.000127087	0.841981
Virulence, Disease and Defense	Bacteriocins, ribosomally synthesized antibacterial peptides	Bacteriocin-like peptides Blp	BlpT protein, fusion	1	0	4.14759e-05	0	1
Clustering-based subsystems	Clustering-based subsystems	Bacteriophage P4 cluster	Replicative helicase RepA, Phage P4-associated	4	0	0.000165903	0	0.215246
Clustering-based subsystems	Clustering-based subsystems	Bacteriophage P4 cluster	Zinc binding domain	4	0	0.000165903	0	0.21252
Clustering-based subsystems	Clustering-based subsystems	Bacteriophage P4 cluster	DNA primase (EC 2.7.7.-), Phage P4-associated	4	0	0.000165903	0	0.211073
Clustering-based subsystems	Clustering-based subsystems	Bacteriophage P4 cluster	FIG032397: Phage protein	0	1	0	4.23622e-05	0.645684
Clustering-based subsystems	Clustering-based subsystems	Bacteriophage P4 cluster	Phage integrase, Phage P4-associated	3	1	0.000124428	4.23622e-05	0.746969
Clustering-based subsystems	Clustering-based subsystems	Bacteriophage P4 cluster	FIG070121: Phage capsid and scaffold protein	1	1	4.14759e-05	4.23622e-05	1
Clustering-based subsystems	Clustering-based subsystems	Bacteriophage P4 cluster	FIG018226: DNA replication protein, phage-associated	2	1	8.29517e-05	4.23622e-05	1
Metabolism of Aromatic Compounds	Peripheral pathways for catabolism of aromatic compounds	Benzoate catabolism	Acetyl-CoA C-acyltransferase (EC 2.3.1.16)	0	1	0	4.23622e-05	0.648048
Metabolism of Aromatic Compounds	Peripheral pathways for catabolism of aromatic compounds	Benzoate degradation	Benzoate transport protein	8	1	0.000331807	4.23622e-05	0.0796362
Metabolism of Aromatic Compounds	Peripheral pathways for catabolism of aromatic compounds	Benzoate degradation	1,2-dihydroxycyclohexa-3,5-diene-1-carboxylate dehydrogenase (EC 1.3.1.25)	2	0	8.29517e-05	0	0.642117
Metabolism of Aromatic Compounds	Peripheral pathways for catabolism of aromatic compounds	Benzoate degradation	benzoate MFS transporter BenK	9	8	0.000373283	0.000338898	1
Metabolism of Aromatic Compounds	Metabolism of Aromatic Compounds	Benzoate transport and degradation cluster	Regulatory protein of benzoate catabolism	0	2	0	8.47244e-05	0.370913
Metabolism of Aromatic Compounds	Metabolism of Aromatic Compounds	Benzoate transport and degradation cluster	2-keto-4-pentenoate hydratase/2-oxohepta-3-ene-1,7-dioic acid hydratase (catechol pathway)	222	235	0.00920764	0.00995512	0.584986
Metabolism of Aromatic Compounds	Metabolism of Aromatic Compounds	Benzoate transport and degradation cluster	Benzoate transport, ATP binding protein	1	0	4.14759e-05	0	1
Metabolism of Aromatic Compounds	Metabolism of Aromatic Compounds	Benzoate transport and degradation cluster	4-hydroxybenzoyl-CoA reductase, gamma subunit (EC 1.3.99.20)	1	0	4.14759e-05	0	1
Membrane Transport	Protein secretion system, Type VII (Chaperone/Usher pathway, CU)	beta-Fimbriae	Beta-fimbriae usher protein	3	0	0.000124428	0	0.370808
Membrane Transport	Protein secretion system, Type VII (Chaperone/Usher pathway, CU)	beta-Fimbriae	Beta-fimbriae probable major subunit	5	2	0.000207379	8.47244e-05	0.609553
Carbohydrates	Di- and oligosaccharides	Beta-Glucoside Metabolism	6-phospho-beta-glucosidase (EC 3.2.1.86)	3121	2513	0.129446	0.106456	2.35791e-12
Carbohydrates	Di- and oligosaccharides	Beta-Glucoside Metabolism	PTS system, cellobiose-specific IIC component (EC 2.7.1.69)	709	521	0.0294064	0.0220707	3.21257e-06
Carbohydrates	Di- and oligosaccharides	Beta-Glucoside Metabolism	PTS system, cellobiose-specific IIA component (EC 2.7.1.69)	139	71	0.00576514	0.00300772	2.7985e-05
Carbohydrates	Di- and oligosaccharides	Beta-Glucoside Metabolism	AscBF operon repressor	13	0	0.000539186	0	0.000857409
Carbohydrates	Di- and oligosaccharides	Beta-Glucoside Metabolism	Periplasmic beta-glucosidase (EC 3.2.1.21)	1284	1093	0.053255	0.0463019	0.00227075
Carbohydrates	Di- and oligosaccharides	Beta-Glucoside Metabolism	Outer surface protein of unknown function, cellobiose operon	49	20	0.00203232	0.000847244	0.00270466
Carbohydrates	Di- and oligosaccharides	Beta-Glucoside Metabolism	PTS system, arbutin-, cellobiose-, and salicin-specific IIBC component (EC 2.7.1.69)	42	17	0.00174199	0.000720157	0.0047889
Carbohydrates	Di- and oligosaccharides	Beta-Glucoside Metabolism	6-phospho-beta-glucosidase ascB (EC 3.2.1.86)	76	42	0.00315217	0.00177921	0.00906977
Carbohydrates	Di- and oligosaccharides	Beta-Glucoside Metabolism	Transcriptional antiterminator of lichenan operon, BglG family	52	27	0.00215674	0.00114378	0.0214427
Carbohydrates	Di- and oligosaccharides	Beta-Glucoside Metabolism	Transcriptional regulator of beta-glucosides utilization, LacI family	24	10	0.000995421	0.000423622	0.0538518
Carbohydrates	Di- and oligosaccharides	Beta-Glucoside Metabolism	PTS system, beta-glucoside-specific IIC component (EC 2.7.1.69)	1099	995	0.045582	0.0421504	0.141927
Carbohydrates	Di- and oligosaccharides	Beta-Glucoside Metabolism	PTS system, beta-glucoside-specific IIB component (EC 2.7.1.69)	1099	995	0.045582	0.0421504	0.141886
Carbohydrates	Di- and oligosaccharides	Beta-Glucoside Metabolism	Predicted glucose transporter in beta-glucoside utilization gene cluster	214	248	0.00887583	0.0105058	0.14293
Carbohydrates	Di- and oligosaccharides	Beta-Glucoside Metabolism	PTS system, beta-glucoside-specific IIA component (EC 2.7.1.69)	1097	994	0.045499	0.042108	0.147245
Carbohydrates	Di- and oligosaccharides	Beta-Glucoside Metabolism	Cellobiose phosphotransferase system YdjC-like protein	44	31	0.00182494	0.00131323	0.307708
Carbohydrates	Di- and oligosaccharides	Beta-Glucoside Metabolism	Endo-beta-1,3-1,4 glucanase (Licheninase) (EC 3.2.1.73)	30	22	0.00124428	0.000931968	0.515341
Carbohydrates	Di- and oligosaccharides	Beta-Glucoside Metabolism	PTS system, diacetylchitobiose-specific IIA component (EC 2.7.1.6	4	7	0.000165903	0.000296535	0.526693
Carbohydrates	Di- and oligosaccharides	Beta-Glucoside Metabolism	Beta-glucoside bgl operon antiterminator, BglG family	378	393	0.0156779	0.0166483	0.577349
Carbohydrates	Di- and oligosaccharides	Beta-Glucoside Metabolism	Predicted beta-glucoside transporter, GPH family	40	32	0.00165903	0.00135559	0.615239
Carbohydrates	Di- and oligosaccharides	Beta-Glucoside Metabolism	Glucokinase, ROK family (EC 2.7.1.2)	2	0	8.29517e-05	0	0.630059
Carbohydrates	Di- and oligosaccharides	Beta-Glucoside Metabolism	Beta-glucanase precursor (EC 3.2.1.73)	83	89	0.0034425	0.00377024	0.735031
Carbohydrates	Di- and oligosaccharides	Beta-Glucoside Metabolism	PTS system, diacetylchitobiose-specific IIC component (EC 2.7.1.69)	9	11	0.000373283	0.000465984	0.783139
Carbohydrates	Di- and oligosaccharides	Beta-Glucoside Metabolism	PTS system, cellobiose-specific IIB component (EC 2.7.1.69)	113	107	0.00468677	0.00453276	0.960551
Carbohydrates	Di- and oligosaccharides	Beta-Glucoside Metabolism	Methyl-accepting chemotaxis protein co-located with beta-glucan transporter system	1	0	4.14759e-05	0	1
Carbohydrates	Carbohydrates	beta-glucuronide utilization	Glucuronide transport facilitator UidC	8	1	0.000331807	4.23622e-05	0.0798126
Carbohydrates	Carbohydrates	beta-glucuronide utilization	Beta-glucuronidase (EC 3.2.1.31)	145	170	0.006014	0.00720157	0.21292
Carbohydrates	Carbohydrates	beta-glucuronide utilization	Glucuronide transporter UidB	176	154	0.00729975	0.00652378	0.474595
Carbohydrates	Carbohydrates	beta-glucuronide utilization	Transcriptional repressor UidR	2	0	8.29517e-05	0	0.641733
Virulence, Disease and Defense	Resistance to antibiotics and toxic compounds	Beta-lactamase	Beta-lactamase (Cephalosporinase) (EC 3.5.2.6)	110	294	0.00456234	0.0124545	0
Virulence, Disease and Defense	Resistance to antibiotics and toxic compounds	Beta-lactamase	Beta-lactamase	683	1249	0.028328	0.0529104	0
Virulence, Disease and Defense	Resistance to antibiotics and toxic compounds	Beta-lactamase	Metal-dependent hydrolases of the beta-lactamase superfamily I	159	371	0.00659466	0.0157164	0
Virulence, Disease and Defense	Resistance to antibiotics and toxic compounds	Beta-lactamase	Beta-lactamase class C and other penicillin binding proteins	158	287	0.00655319	0.012158	1.65236e-09
Virulence, Disease and Defense	Resistance to antibiotics and toxic compounds	Beta-lactamase	Beta-lactamase class A	40	10	0.00165903	0.000423622	0.000101538
Virulence, Disease and Defense	Resistance to antibiotics and toxic compounds	Beta-lactamase	Negative regulator of beta-lactamase expression	2	7	8.29517e-05	0.000296535	0.188796
Virulence, Disease and Defense	Resistance to antibiotics and toxic compounds	Beta-lactamase	Metal-dependent hydrolases of the beta-lactamase superfamily II	4	7	0.000165903	0.000296535	0.526806
Virulence, Disease and Defense	Resistance to antibiotics and toxic compounds	Beta-lactamase	Regulatory protein BlaR1	8	8	0.000331807	0.000338898	1
Virulence, Disease and Defense	Resistance to antibiotics and toxic compounds	Beta-lactamase	Metal-dependent hydrolases of the beta-lactamase superfamily III	1	0	4.14759e-05	0	1
Clustering-based subsystems	Carbohydrates - #1	Beta-lactamase cluster in Streptococcus	Xaa-Pro dipeptidyl-peptidase (EC 3.4.14.11)	89	39	0.00369135	0.00165213	8.08861e-05
Clustering-based subsystems	Carbohydrates - #1	Beta-lactamase cluster in Streptococcus	Drug/metabolite transporter (DMT) superfamily protein	216	133	0.00895879	0.00563417	0.000101826
Clustering-based subsystems	Carbohydrates - #1	Beta-lactamase cluster in Streptococcus	RecD-like DNA helicase YrrC	2289	2019	0.0949382	0.0855293	0.00210104
Clustering-based subsystems	Carbohydrates - #1	Beta-lactamase cluster in Streptococcus	Beta-lactamase, class C	2	15	8.29517e-05	0.000635433	0.00360801
Clustering-based subsystems	Carbohydrates - #1	Beta-lactamase cluster in Streptococcus	Transcriptional regulator in cluster with beta-lactamase, GntR family	0	2	0	8.47244e-05	0.371525
Clustering-based subsystems	Carbohydrates - #1	Beta-lactamase cluster in Streptococcus	Aquaporin (Major Intrinsic Protein Family)	5	9	0.000207379	0.00038126	0.426072
Clustering-based subsystems	Carbohydrates - #1	Beta-lactamase cluster in Streptococcus	C3-degrading proteinase	3	6	0.000124428	0.000254173	0.479245
Clustering-based subsystems	Carbohydrates - #1	Beta-lactamase cluster in Streptococcus	Putative signal peptidase I (EC 3.4.21.89)	2	0	8.29517e-05	0	0.633903
Secondary Metabolism	Biosynthesis of phenylpropanoids	Biflavanoid biosynthesis	Dihydroflavonol-4-reductase (EC 1.1.1.219)	50	80	0.00207379	0.00338898	0.0192777
Virulence, Disease and Defense	Resistance to antibiotics and toxic compounds	Bile hydrolysis	Conjugated Bile Salt Transporter	2	2	8.29517e-05	8.47244e-05	1
Clustering-based subsystems	Clustering-based subsystems	Bile hydrolysis related cluster	Choloylglycine hydrolase (EC 3.5.1.24)	1682	1644	0.0697624	0.0696435	1
Cofactors, Vitamins, Prosthetic Groups, Pigments	Tetrapyrroles	Bilin Biosynthesis	Heme oxygenase (EC 1.14.99.3)	2	10	8.29517e-05	0.000423622	0.0475751
Regulation and Cell signaling	Quorum sensing and biofilm formation	Biofilm Adhesin Biosynthesis	Biofilm PGA synthesis deacetylase PgaB (EC 3.-)	6	0	0.000248855	0	0.0657593
Regulation and Cell signaling	Quorum sensing and biofilm formation	Biofilm Adhesin Biosynthesis	Biofilm PGA outer membrane secretin PgaA	11	5	0.000456234	0.000211811	0.330645
Regulation and Cell signaling	Quorum sensing and biofilm formation	Biofilm Adhesin Biosynthesis	Biofilm PGA synthesis N-glycosyltransferase PgaC (EC 2.4.-.-)	9	4	0.000373283	0.000169449	0.390784
Regulation and Cell signaling	Quorum sensing and biofilm formation	Biofilm Adhesin Biosynthesis	Biofilm PGA synthesis auxiliary protein PgaD	1	0	4.14759e-05	0	1
Regulation and Cell signaling	Quorum sensing and biofilm formation	Biofilm formation in Staphylococcus	Bifunctional autolysin Atl	550	408	0.0228117	0.0172838	9.2324e-05
Regulation and Cell signaling	Quorum sensing and biofilm formation	Biofilm formation in Staphylococcus	Antiadhesin Pls, binding to squamous nasal epithelial cells	0	14	0	0.000593071	0.000203221
Regulation and Cell signaling	Quorum sensing and biofilm formation	Biofilm formation in Staphylococcus	Polysaccharide intercellular adhesin (PIA) biosynthesis N-glycosyltransferase IcaA (EC 2.4.-.-)	1	1	4.14759e-05	4.23622e-05	1
Respiration	Respiration	Biogenesis of cbb3-type cytochrome c oxidases	Type cbb3 cytochrome oxidase biogenesis protein CcoI	4	0	0.000165903	0	0.212632
Respiration	Respiration	Biogenesis of c-type cytochromes	Putative cytochrome C-type biogenesis protein	30	210	0.00124428	0.00889606	0
Respiration	Respiration	Biogenesis of c-type cytochromes	Cytochrome c-type biogenesis protein ResA	6	87	0.000248855	0.00368551	5.19709e-19
Respiration	Respiration	Biogenesis of c-type cytochromes	Cytochrome c-type biogenesis protein CcmC, putative heme lyase for CcmE	13	27	0.000539186	0.00114378	0.0572244
Respiration	Respiration	Biogenesis of c-type cytochromes	Thiol:disulfide oxidoreductase TlpA	8	3	0.000331807	0.000127087	0.350142
Respiration	Respiration	Biogenesis of c-type cytochromes	Cytochrome c heme lyase subunit CcmL	1	3	4.14759e-05	0.000127087	0.515222
Respiration	Respiration	Biogenesis of c-type cytochromes	ABC transporter involved in cytochrome c biogenesis, ATPase component CcmA	19	23	0.000788041	0.000974331	0.666384
Respiration	Respiration	Biogenesis of c-type cytochromes	Cytochrome c-type biogenesis protein CcmE, heme chaperone	8	6	0.000331807	0.000254173	0.899636
Respiration	Respiration	Biogenesis of c-type cytochromes	ABC transporter involved in cytochrome c biogenesis, CcmB subunit	15	16	0.000622138	0.000677795	0.962348
Respiration	Respiration	Biogenesis of c-type cytochromes	Cytochrome c-type biogenesis protein CcmD, interacts with CcmCE	1	0	4.14759e-05	0	1
Respiration	Respiration	Biogenesis of cytochrome c oxidases	Ferredoxin--NADP(+) reductase (EC 1.18.1.2)	13	1	0.000539186	4.23622e-05	0.00542791
Respiration	Respiration	Biogenesis of cytochrome c oxidases	Cytochrome oxidase biogenesis protein Sco1/SenC/PrrC, putative copper metallochaperone	0	1	0	4.23622e-05	0.652427
Respiration	Respiration	Biogenesis of cytochrome c oxidases	Heme A synthase, cytochrome oxidase biogenesis protein Cox15-CtaA	0	1	0	4.23622e-05	0.645031
Cofactors, Vitamins, Prosthetic Groups, Pigments	Biotin	Biotin biosynthesis	Adenosylmethionine-8-amino-7-oxononanoate aminotransferase (EC 2.6.1.62)	322	681	0.0133552	0.0288487	0
Cofactors, Vitamins, Prosthetic Groups, Pigments	Biotin	Biotin biosynthesis	Dethiobiotin synthetase (EC 6.3.3.3)	79	242	0.00327659	0.0102517	0
Cofactors, Vitamins, Prosthetic Groups, Pigments	Biotin	Biotin biosynthesis	8-amino-7-oxononanoate synthase (EC 2.3.1.47)	280	715	0.0116132	0.030289	0
Cofactors, Vitamins, Prosthetic Groups, Pigments	Biotin	Biotin biosynthesis	Long-chain-fatty-acid--CoA ligase (EC 6.2.1.3)	2815	4736	0.116755	0.200627	0
Cofactors, Vitamins, Prosthetic Groups, Pigments	Biotin	Biotin biosynthesis	Biotin synthase (EC 2.8.1.6)	1002	1616	0.0415588	0.0684573	0
Cofactors, Vitamins, Prosthetic Groups, Pigments	Biotin	Biotin biosynthesis	Biotin synthesis protein bioG	6	128	0.000248855	0.00542236	1.75146e-30
Cofactors, Vitamins, Prosthetic Groups, Pigments	Biotin	Biotin biosynthesis	Biotin synthesis protein bioC	16	149	0.000663614	0.00631197	5.24628e-28
Cofactors, Vitamins, Prosthetic Groups, Pigments	Biotin	Biotin biosynthesis	Substrate-specific component BioY of biotin ECF transporter	1160	940	0.048112	0.0398205	7.07081e-05
Cofactors, Vitamins, Prosthetic Groups, Pigments	Biotin	Biotin biosynthesis	Pimeloyl-CoA synthase (EC 6.2.1.14)	21	6	0.000870993	0.000254173	0.0158437
Cofactors, Vitamins, Prosthetic Groups, Pigments	Biotin	Biotin biosynthesis	ATPase component BioM of energizing module of biotin ECF transporter	16	6	0.000663614	0.000254173	0.104315
Cofactors, Vitamins, Prosthetic Groups, Pigments	Biotin	Biotin biosynthesis	Biotin synthesis protein bioH	9	2	0.000373283	8.47244e-05	0.123458
Miscellaneous	Plant-Prokaryote DOE project	Biotin biosynthesis Experimental	NfuA Fe-S protein maturation	40	0	0.00165903	0	1.59361e-11
Metabolism of Aromatic Compounds	Peripheral pathways for catabolism of aromatic compounds	Biphenyl Degradation	biphenyl-2,3-diol 1,2-dioxygenase III-related protein	18	5	0.000746565	0.000211811	0.0265027
Virulence, Disease and Defense	Resistance to antibiotics and toxic compounds	BlaR1 Family Regulatory Sensor-transducer Disambiguation	Regulatory sensor-transducer, BlaR1/MecR1 family	584	1184	0.0242219	0.0501568	0
Virulence, Disease and Defense	Resistance to antibiotics and toxic compounds	BlaR1 Family Regulatory Sensor-transducer Disambiguation	Transcriptional regulator, MecI family	57	132	0.00236412	0.00559181	1.21284e-07
Virulence, Disease and Defense	Resistance to antibiotics and toxic compounds	BlaR1 Family Regulatory Sensor-transducer Disambiguation	Peptidase M48, Ste24p precursor	76	25	0.00315217	0.00105906	3.06755e-06
Virulence, Disease and Defense	Resistance to antibiotics and toxic compounds	BlaR1 Family Regulatory Sensor-transducer Disambiguation	Transcriptional repressor, BlaI/MecI family	179	244	0.00742418	0.0103364	0.00269479
Virulence, Disease and Defense	Resistance to antibiotics and toxic compounds	BlaR1 Family Regulatory Sensor-transducer Disambiguation	Methicillin resistance regulatory sensor-transducer MecR1	0	2	0	8.47244e-05	0.37426
Virulence, Disease and Defense	Resistance to antibiotics and toxic compounds	BlaR1 Family Regulatory Sensor-transducer Disambiguation	Negative transcriptional regulator-copper transport operon	6	10	0.000248855	0.000423622	0.465935
Amino Acids and Derivatives	Branched-chain amino acids	Branched chain amino acid degradation regulons	Electron transfer flavoprotein, alpha subunit	1944	2466	0.0806291	0.104465	0
Amino Acids and Derivatives	Branched-chain amino acids	Branched chain amino acid degradation regulons	Electron transfer flavoprotein, beta subunit	1678	2126	0.0695965	0.090062	2.46955e-14
Amino Acids and Derivatives	Branched-chain amino acids	Branched chain amino acid degradation regulons	Succinyl-CoA:3-ketoacid-coenzyme A transferase subunit B (EC 2.8.3.5)	20	90	0.000829517	0.0038126	3.11159e-11
Amino Acids and Derivatives	Branched-chain amino acids	Branched chain amino acid degradation regulons	Branched-chain alpha-keto acid dehydrogenase, E1 component, beta subunit (EC 1.2.4.4)	12	38	0.00049771	0.00160976	0.000628057
Amino Acids and Derivatives	Branched-chain amino acids	Branched chain amino acid degradation regulons	Hydroxymethylglutaryl-CoA lyase (EC 4.1.3.4)	10	32	0.000414759	0.00135559	0.00177
Amino Acids and Derivatives	Branched-chain amino acids	Branched chain amino acid degradation regulons	Dihydrolipoamide acyltransferase component of branched-chain alpha-keto acid dehydrogenase complex (EC 2.3.1.168)	16	36	0.000663614	0.00152504	0.013645
Amino Acids and Derivatives	Branched-chain amino acids	Branched chain amino acid degradation regulons	3-hydroxyisobutyrate dehydrogenase (EC 1.1.1.31)	8	0	0.000331807	0	0.0198574
Amino Acids and Derivatives	Branched-chain amino acids	Branched chain amino acid degradation regulons	Methylmalonate-semialdehyde dehydrogenase (EC 1.2.1.27)	44	70	0.00182494	0.00296535	0.0328721
Amino Acids and Derivatives	Branched-chain amino acids	Branched chain amino acid degradation regulons	Electron transfer flavoprotein-ubiquinone oxidoreductase (EC 1.5.5.1)	10	2	0.000414759	8.47244e-05	0.0791827
Amino Acids and Derivatives	Branched-chain amino acids	Branched chain amino acid degradation regulons	Transcriptional regulator BkdR of isoleucine and valine catabolism operon	31	18	0.00128575	0.00076252	0.157128
Amino Acids and Derivatives	Branched-chain amino acids	Branched chain amino acid degradation regulons	Methylglutaconyl-CoA hydratase (EC 4.2.1.18)	4	0	0.000165903	0	0.215188
Amino Acids and Derivatives	Branched-chain amino acids	Branched chain amino acid degradation regulons	Enoyl-CoA hydratase [valine degradation] (EC 4.2.1.17)	4	0	0.000165903	0	0.210741
Amino Acids and Derivatives	Branched-chain amino acids	Branched chain amino acid degradation regulons	Methylcrotonyl-CoA carboxylase carboxyl transferase subunit (EC 6.4.1.4)	2	6	8.29517e-05	0.000254173	0.282029
Amino Acids and Derivatives	Branched-chain amino acids	Branched chain amino acid degradation regulons	Branched-chain alpha-keto acid dehydrogenase, E1 component, alpha subunit (EC 1.2.4.4)	0	2	0	8.47244e-05	0.370652
Amino Acids and Derivatives	Branched-chain amino acids	Branched chain amino acid degradation regulons	Methylcrotonyl-CoA carboxylase biotin-containing subunit (EC 6.4.1.4)	92	78	0.00381578	0.00330425	0.534224
Amino Acids and Derivatives	Branched-chain amino acids	Branched chain amino acid degradation regulons	3-ketoacyl-CoA thiolase [isoleucine degradation] (EC 2.3.1.16)	2	4	8.29517e-05	0.000169449	0.604208
Amino Acids and Derivatives	Branched-chain amino acids	Branched chain amino acid degradation regulons	Acetoacetyl-CoA synthetase (EC 6.2.1.16)	28	34	0.00116132	0.00144031	0.628551
Amino Acids and Derivatives	Branched-chain amino acids	Branched chain amino acid degradation regulons	Succinyl-CoA:3-ketoacid-coenzyme A transferase subunit A (EC 2.8.3.5)	18	20	0.000746565	0.000847244	0.861241
Amino Acids and Derivatives	Branched-chain amino acids	Branched chain amino acid degradation regulons	Isovaleryl-CoA dehydrogenase (EC 1.3.99.10)	12	12	0.00049771	0.000508346	1
Amino Acids and Derivatives	Branched-chain amino acids	Branched-Chain Amino Acid Biosynthesis	2-isopropylmalate synthase (EC 2.3.3.13)	2868	2113	0.118953	0.0895113	0
Amino Acids and Derivatives	Branched-chain amino acids	Branched-Chain Amino Acid Biosynthesis	Threonine dehydratase (EC 4.3.1.19)	2776	2068	0.115137	0.087605	0
Amino Acids and Derivatives	Branched-chain amino acids	Branched-Chain Amino Acid Biosynthesis	Acetolactate synthase large subunit (EC 2.2.1.6)	6278	5460	0.260385	0.231298	1.03592e-09
Amino Acids and Derivatives	Branched-chain amino acids	Branched-Chain Amino Acid Biosynthesis	(R)-citramalate synthase (EC 2.3.1.182)	462	660	0.0191618	0.0279591	2.73593e-09
Amino Acids and Derivatives	Branched-chain amino acids	Branched-Chain Amino Acid Biosynthesis	3-isopropylmalate dehydrogenase (EC 1.1.1.85)	2036	1660	0.0844449	0.0703213	1.73734e-07
Amino Acids and Derivatives	Branched-chain amino acids	Branched-Chain Amino Acid Biosynthesis	3-isopropylmalate dehydratase large subunit (EC 4.2.1.33)	2150	1851	0.0891731	0.0784124	0.000201069
Amino Acids and Derivatives	Branched-chain amino acids	Branched-Chain Amino Acid Biosynthesis	3-isopropylmalate dehydratase small subunit (EC 4.2.1.33)	1013	834	0.042015	0.0353301	0.000784375
Amino Acids and Derivatives	Branched-chain amino acids	Branched-Chain Amino Acid Biosynthesis	Threonine dehydratase biosynthetic (EC 4.3.1.19)	120	71	0.0049771	0.00300772	0.00258649
Amino Acids and Derivatives	Branched-chain amino acids	Branched-Chain Amino Acid Biosynthesis	Leucine-responsive regulatory protein, regulator for leucine (or lrp) regulon and high-affinity branched-chain amino acid transport system	44	20	0.00182494	0.000847244	0.0126801
Amino Acids and Derivatives	Branched-chain amino acids	Branched-Chain Amino Acid Biosynthesis	Leucine dehydrogenase (EC 1.4.1.9)	0	6	0	0.000254173	0.0347782
Amino Acids and Derivatives	Branched-chain amino acids	Branched-Chain Amino Acid Biosynthesis	Dihydroxy-acid dehydratase (EC 4.2.1.9)	2801	2916	0.116174	0.123528	0.0471768
Amino Acids and Derivatives	Branched-chain amino acids	Branched-Chain Amino Acid Biosynthesis	Ketol-acid reductoisomerase (EC 1.1.1.86)	4032	3880	0.167231	0.164365	0.604226
Amino Acids and Derivatives	Branched-chain amino acids	Branched-Chain Amino Acid Biosynthesis	Acetolactate synthase small subunit (EC 2.2.1.6)	1466	1428	0.0608036	0.0604932	1
Miscellaneous	Miscellaneous	Broadly distributed proteins not in subsystems	FIG001943: hypothetical protein YajQ	109	25	0.00452087	0.00105906	2.11752e-12
Miscellaneous	Miscellaneous	Broadly distributed proteins not in subsystems	YbbM seven transmembrane helix protein	135	258	0.00559924	0.0109294	9.9363e-10
Miscellaneous	Miscellaneous	Broadly distributed proteins not in subsystems	YbbL ABC transporter ATP-binding protein	113	200	0.00468677	0.00847244	1.9158e-06
Miscellaneous	Miscellaneous	Broadly distributed proteins not in subsystems	Putative oxidoreductase YncB	22	0	0.000912469	0	2.42738e-06
Miscellaneous	Miscellaneous	Broadly distributed proteins not in subsystems	YrbA protein	5	0	0.000207379	0	0.120952
Miscellaneous	Miscellaneous	Broadly distributed proteins not in subsystems	UPF0434 protein YcaR	4	4	0.000165903	0.000169449	1
Miscellaneous	Miscellaneous	Broadly distributed proteins not in subsystems	DUF1022 domain-containing protein	1	0	4.14759e-05	0	1
Miscellaneous	Miscellaneous	Broadly distributed proteins not in subsystems	YciL protein	2	1	8.29517e-05	4.23622e-05	1
Miscellaneous	Miscellaneous	Broadly distributed proteins not in subsystems	UPF0265 protein YeeX	2	1	8.29517e-05	4.23622e-05	1
Miscellaneous	Miscellaneous	Broadly distributed proteins not in subsystems	YpfJ protein, zinc metalloprotease superfamily	10	9	0.000414759	0.00038126	1
Carbohydrates	Fermentation	Butanol Biosynthesis	Alcohol dehydrogenase (EC 1.1.1.1); Acetaldehyde dehydrogenase (EC 1.2.1.10)	2593	1871	0.107547	0.0792597	0
Carbohydrates	Fermentation	Butanol Biosynthesis	Pyruvate formate-lyase (EC 2.3.1.54)	4061	5011	0.168433	0.212277	0
Carbohydrates	Fermentation	Butanol Biosynthesis	Acetaldehyde dehydrogenase (acetylating) (EC 1.2.1.10)	0	8	0	0.000338898	0.00996944
Carbohydrates	Fermentation	Butanol Biosynthesis	NADPH-dependent butanol dehydrogenase (EC 1.1.1.-)	54	33	0.0022397	0.00139795	0.0805572
Virulence, Disease and Defense	Virulence, Disease and Defense	C jejuni colonization of chick caeca	Putative amino-acid transport protein	0	5	0	0.000211811	0.06377
Virulence, Disease and Defense	Virulence, Disease and Defense	C jejuni colonization of chick caeca	MCP-domain signal transduction protein	5	0	0.000207379	0	0.119305
Virulence, Disease and Defense	Virulence, Disease and Defense	C jejuni colonization of chick caeca	acyl-acyl carrier protein synthetase (EC 6.2.1.20)	3	1	0.000124428	4.23622e-05	0.751711
Virulence, Disease and Defense	Resistance to antibiotics and toxic compounds	Cadmium resistance	Cadmium-transporting ATPase (EC 3.6.3.3)	1168	688	0.0484438	0.0291452	0
Virulence, Disease and Defense	Resistance to antibiotics and toxic compounds	Cadmium resistance	Cadmium efflux system accessory protein	406	409	0.0168392	0.0173261	0.828264
Virulence, Disease and Defense	Resistance to antibiotics and toxic compounds	Cadmium resistance	Cadmium resistance protein	3	4	0.000124428	0.000169449	0.841626
Secondary Metabolism	Biosynthesis of phenylpropanoids	Caffeic acid derivatives	4-coumarate--CoA ligase 1 (EC 6.2.1.12)	2	0	8.29517e-05	0	0.638173
Carbohydrates	CO2 fixation	Calvin-Benson cycle	Ribose 1,5-bisphosphate or 5-ribose-1,2-cyclic phosphate dehydrogenase	126	24	0.00522596	0.00101669	0
Carbohydrates	CO2 fixation	Calvin-Benson cycle	Phosphoglycerate kinase (EC 2.7.2.3)	4806	3920	0.199333	0.16606	0
Carbohydrates	CO2 fixation	Calvin-Benson cycle	NAD-dependent glyceraldehyde-3-phosphate dehydrogenase (EC 1.2.1.12)	3440	2458	0.142677	0.104126	0
Carbohydrates	CO2 fixation	Calvin-Benson cycle	Fructose-1,6-bisphosphatase, GlpX type (EC 3.1.3.11)	326	84	0.0135211	0.00355842	0
Carbohydrates	CO2 fixation	Calvin-Benson cycle	Fructose-1,6-bisphosphatase, Bacillus type (EC 3.1.3.11)	3116	3714	0.129239	0.157333	5.61299e-15
Carbohydrates	CO2 fixation	Calvin-Benson cycle	NADPH-dependent glyceraldehyde-3-phosphate dehydrogenase (EC 1.2.1.13)	94	18	0.00389873	0.00076252	1.55539e-12
Carbohydrates	CO2 fixation	Calvin-Benson cycle	Triosephosphate isomerase (EC 5.3.1.1)	2398	2060	0.0994591	0.0872661	5.79256e-05
Carbohydrates	CO2 fixation	Calvin-Benson cycle	Ribose 5-phosphate isomerase A (EC 5.3.1.6)	474	364	0.0196596	0.0154198	0.00172925
Carbohydrates	CO2 fixation	Calvin-Benson cycle	Fructose-bisphosphate aldolase class II (EC 4.1.2.13)	3268	3454	0.135543	0.146319	0.00527265
Carbohydrates	CO2 fixation	Calvin-Benson cycle	Fructose-1,6-bisphosphatase, type V, archaeal (EC 3.1.3.11)	8	20	0.000331807	0.000847244	0.0503524
Carbohydrates	CO2 fixation	Calvin-Benson cycle	Fructose-1,6-bisphosphatase, type I (EC 3.1.3.11)	40	56	0.00165903	0.00237228	0.181705
Carbohydrates	CO2 fixation	Calvin-Benson cycle	Phosphoribulokinase (EC 2.7.1.19) homolog, function unknown	10	4	0.000414759	0.000169449	0.288038
Carbohydrates	CO2 fixation	Calvin-Benson cycle	Phosphoribulokinase (EC 2.7.1.19)	10	4	0.000414759	0.000169449	0.28768
Carbohydrates	CO2 fixation	Calvin-Benson cycle	Sedoheptulose-1,7-bisphosphatase (EC 3.1.3.37)	5	1	0.000207379	4.23622e-05	0.34041
Carbohydrates	CO2 fixation	Calvin-Benson cycle	NAD(P)-dependent glyceraldehyde 3-phosphate dehydrogenase archaeal (EC 1.2.1.59)	24	24	0.000995421	0.00101669	1
Regulation and Cell signaling	Regulation and Cell signaling	cAMP signaling in bacteria	Prophage Clp protease-like protein	266	210	0.0110326	0.00889606	0.048398
Regulation and Cell signaling	Regulation and Cell signaling	cAMP signaling in bacteria	Hydrolase, alpha/beta fold family functionally coupled to Phosphoribulokinase	9	2	0.000373283	8.47244e-05	0.123206
Regulation and Cell signaling	Regulation and Cell signaling	cAMP signaling in bacteria	cyclolysin secretion ATP-binding protein	4	0	0.000165903	0	0.214272
Regulation and Cell signaling	Regulation and Cell signaling	cAMP signaling in bacteria	Putative insecticidal toxin complex	0	2	0	8.47244e-05	0.372491
Regulation and Cell signaling	Regulation and Cell signaling	cAMP signaling in bacteria	bifunctional hemolysin-adenylate cyclase precursor	0	1	0	4.23622e-05	0.652962
Regulation and Cell signaling	Regulation and Cell signaling	cAMP signaling in bacteria	ElaA protein	3	5	0.000124428	0.000211811	0.628565
Regulation and Cell signaling	Regulation and Cell signaling	cAMP signaling in bacteria	Adenylate/guanylate cyclase (EC 4.6.1.2)	2	2	8.29517e-05	8.47244e-05	1
Iron acquisition and metabolism	Iron acquisition and metabolism	Campylobacter Iron Metabolism	Ferric siderophore transport system, biopolymer transport protein ExbB	160	730	0.00663614	0.0309244	0
Iron acquisition and metabolism	Iron acquisition and metabolism	Campylobacter Iron Metabolism	Haemin uptake system outer membrane receptor	150	34	0.00622138	0.00144031	0
Iron acquisition and metabolism	Iron acquisition and metabolism	Campylobacter Iron Metabolism	Ferric siderophore transport system, periplasmic binding protein TonB	434	1400	0.0180005	0.0593071	0
Iron acquisition and metabolism	Iron acquisition and metabolism	Campylobacter Iron Metabolism	Magnesium and cobalt transport protein CorA	359	728	0.0148898	0.0308397	0
Iron acquisition and metabolism	Iron acquisition and metabolism	Campylobacter Iron Metabolism	Putative high-affinity iron permease	716	478	0.0296967	0.0202491	5.10903e-10
Iron acquisition and metabolism	Iron acquisition and metabolism	Campylobacter Iron Metabolism	Hemerythrin-like iron-binding protein	52	11	0.00215674	0.000465984	9.50802e-07
Iron acquisition and metabolism	Iron acquisition and metabolism	Campylobacter Iron Metabolism	Periplasmic protein p19 involved in high-affinity Fe2+ transport	244	160	0.0101201	0.00677795	0.000314848
Iron acquisition and metabolism	Iron acquisition and metabolism	Campylobacter Iron Metabolism	Peroxide stress regulator	215	289	0.00891731	0.0122427	0.00159217
Iron acquisition and metabolism	Iron acquisition and metabolism	Campylobacter Iron Metabolism	Haemin uptake system ATP-binding protein	0	4	0	0.000169449	0.116417
Iron acquisition and metabolism	Iron acquisition and metabolism	Campylobacter Iron Metabolism	Ferric uptake regulation protein	187	202	0.00775599	0.00855716	0.501709
Iron acquisition and metabolism	Iron acquisition and metabolism	Campylobacter Iron Metabolism	Enterochelin uptake ATP-binding protein	2	0	8.29517e-05	0	0.633529
Iron acquisition and metabolism	Iron acquisition and metabolism	Campylobacter Iron Metabolism	Ferric iron ABC transporter, iron-binding protein	160	166	0.00663614	0.00703213	0.762275
Iron acquisition and metabolism	Iron acquisition and metabolism	Campylobacter Iron Metabolism	Ferric iron ABC transporter, permease protein	458	440	0.0189959	0.0186394	0.909969
Iron acquisition and metabolism	Iron acquisition and metabolism	Campylobacter Iron Metabolism	Putative iron-uptake ABC transport system ATP-binding protein	2	2	8.29517e-05	8.47244e-05	1
Cell Wall and Capsule	Capsular and extracellular polysacchrides	Capsular heptose biosynthesis	dTDP-4-dehydrorhamnose 3,5-epimerase (EC 5.1.3.13)	1907	901	0.0790945	0.0381683	0
Cell Wall and Capsule	Capsular and extracellular polysacchrides	Capsular heptose biosynthesis	GDP-L-fucose synthetase (EC 1.1.1.271)	279	752	0.0115718	0.0318564	0
Cell Wall and Capsule	Capsular and extracellular polysacchrides	Capsular heptose biosynthesis	GDP-mannose 4,6-dehydratase (EC 4.2.1.47)	126	288	0.00522596	0.0122003	2.27737e-15
Cell Wall and Capsule	Capsular and extracellular polysacchrides	Capsular heptose biosynthesis	D,D-heptose 7-phosphate kinase	259	116	0.0107422	0.00491402	4.26069e-12
Cell Wall and Capsule	Capsular and extracellular polysacchrides	Capsular heptose biosynthesis	Phosphoheptose isomerase 1 (EC 5.3.1.-)	96	41	0.00398168	0.00173685	2.30879e-05
Cell Wall and Capsule	Capsular and extracellular polysacchrides	Capsular heptose biosynthesis	Phosphoheptose isomerase (EC 5.3.1.-)	102	48	0.00423054	0.00203339	8.89177e-05
Cell Wall and Capsule	Capsular and extracellular polysacchrides	Capsular heptose biosynthesis	D-glycero-D-manno-heptose 1,7-bisphosphate phosphatase (EC 3.1.1.-)	99	54	0.00410611	0.00228756	0.00179998
Cell Wall and Capsule	Capsular and extracellular polysacchrides	Capsular heptose biosynthesis	Phosphoheptose isomerase 2 (EC 5.3.1.-)	3	0	0.000124428	0	0.375913
Cell Wall and Capsule	Capsular and extracellular polysacchrides	Capsular heptose biosynthesis	Capsular polysaccharide biosynthesis fatty acid synthase WcbR	0	1	0	4.23622e-05	0.646602
Cell Wall and Capsule	Capsular and extracellular polysacchrides	Capsular Polysaccharide (CPS) of Campylobacter	Capsular polysaccharide export system inner membrane protein KpsE	10	0	0.000414759	0	0.00573391
Cell Wall and Capsule	Capsular and extracellular polysacchrides	Capsular Polysaccharide (CPS) of Campylobacter	Capsular polysaccharide export system periplasmic protein KpsD	48	22	0.00199084	0.000931968	0.00936
Cell Wall and Capsule	Capsular and extracellular polysacchrides	Capsular Polysaccharide (CPS) of Campylobacter	Capsular polysaccharide ABC transporter, permease protein KpsM	6	0	0.000248855	0	0.0663217
Cell Wall and Capsule	Capsular and extracellular polysacchrides	Capsular Polysaccharide (CPS) of Campylobacter	Capsular polysaccharide export system protein KpsF	8	3	0.000331807	0.000127087	0.349806
Cell Wall and Capsule	Capsular and extracellular polysacchrides	Capsular Polysaccharide (CPS) of Campylobacter	Capsular polysaccharide ABC transporter, ATP-binding protein KpsT	6	8	0.000248855	0.000338898	0.735387
Cell Wall and Capsule	Capsular and extracellular polysacchrides	Capsular Polysaccharides Biosynthesis and Assembly	Tyrosine-protein kinase Wzc (EC 2.7.10.2)	634	1906	0.0262957	0.0807424	0
Cell Wall and Capsule	Capsular and extracellular polysacchrides	Capsular Polysaccharides Biosynthesis and Assembly	D-glycero-D-manno-heptose 1-phosphate guanosyltransferase	174	368	0.0072168	0.0155893	0
Cell Wall and Capsule	Capsular and extracellular polysacchrides	Capsular Polysaccharides Biosynthesis and Assembly	O-antigen flippase Wzx	127	262	0.00526743	0.0110989	1.25704e-11
Cell Wall and Capsule	Capsular and extracellular polysacchrides	Capsular Polysaccharides Biosynthesis and Assembly	Low molecular weight protein-tyrosine-phosphatase Wzb (EC 3.1.3.48)	96	42	0.00398168	0.00177921	3.72783e-05
Cell Wall and Capsule	Capsular and extracellular polysacchrides	Capsular Polysaccharides Biosynthesis and Assembly	Polysaccharide export lipoprotein Wza	15	1	0.000622138	4.23622e-05	0.00172148
Cell Wall and Capsule	Capsular and extracellular polysacchrides	Capsular Polysaccharides Biosynthesis and Assembly	Putative outer membrane lipoprotein YmcA	11	0	0.000456234	0	0.00304116
Cell Wall and Capsule	Capsular and extracellular polysacchrides	Capsular Polysaccharides Biosynthesis and Assembly	CMP-Kdo synthetase, KpsU	8	0	0.000331807	0	0.0199122
Cell Wall and Capsule	Capsular and extracellular polysacchrides	Capsular Polysaccharides Biosynthesis and Assembly	Capsular polysaccharide biosynthesis protein WcbQ	7	2	0.000290331	8.47244e-05	0.287254
Cell Wall and Capsule	Capsular and extracellular polysacchrides	Capsular Polysaccharides Biosynthesis and Assembly	Oxidoreductase, short-chain dehydrogenase/reductase family (EC 1.1.1.-)	8	14	0.000331807	0.000593071	0.323926
Cell Wall and Capsule	Capsular and extracellular polysacchrides	Capsular Polysaccharides Biosynthesis and Assembly	Putative capsular polysaccharide transport protein YegH	8	3	0.000331807	0.000127087	0.349723
Cell Wall and Capsule	Capsular and extracellular polysacchrides	Capsular Polysaccharides Biosynthesis and Assembly	Putative polysaccharide export protein YccZ precursor	3	0	0.000124428	0	0.374515
Cell Wall and Capsule	Capsular and extracellular polysacchrides	Capsular Polysaccharides Biosynthesis and Assembly	UDP-N-acetylglucosamine 4-epimerase (EC 5.1.3.7)	33	24	0.0013687	0.00101669	0.464488
Cell Wall and Capsule	Capsular and extracellular polysacchrides	Capsular Polysaccharides Biosynthesis and Assembly	Phosphoanhydride phosphohydrolase (EC 3.1.3.2) (pH 2.5 acid phosphatase) (AP)	4	1	0.000165903	4.23622e-05	0.517958
Cell Wall and Capsule	Capsular and extracellular polysacchrides	Capsular Polysaccharides Biosynthesis and Assembly	Capsular polysaccharide export system protein KpsS	6	3	0.000248855	0.000127087	0.632683
Cell Wall and Capsule	Capsular and extracellular polysacchrides	Capsular Polysaccharides Biosynthesis and Assembly	Capsular polysaccharide biosynthesis protein CapD	29	25	0.0012028	0.00105906	0.855505
Cell Wall and Capsule	Capsular and extracellular polysacchrides	Capsular Polysaccharides Biosynthesis and Assembly	Capsular polysaccharide export system protein KpsC	7	8	0.000290331	0.000338898	0.909589
Cell Wall and Capsule	Capsular and extracellular polysacchrides	Capsular Polysaccharides Biosynthesis and Assembly	Oligosaccharide repeat unit polymerase Wzy	14	15	0.000580662	0.000635433	0.95856
Cell Wall and Capsule	Capsular and extracellular polysacchrides	Capsular Polysaccharides Biosynthesis and Assembly	Capsular polysaccharide biosynthesis glycosyltransferase	1	0	4.14759e-05	0	1
Cell Wall and Capsule	Capsular and extracellular polysacchrides	Capsular Polysaccharides Biosynthesis and Assembly	Uncharacterized lipoprotein YmcC precursor	1	0	4.14759e-05	0	1
Cell Wall and Capsule	Capsular and extracellular polysacchrides	Capsular surface virulence antigen loci	Insertion element IS1 protein insA	15	1	0.000622138	4.23622e-05	0.00171973
Cell Wall and Capsule	Capsular and extracellular polysacchrides	Capsular surface virulence antigen loci	Insertion element IS1 protein insB	2	0	8.29517e-05	0	0.640712
Metabolism of Aromatic Compounds	Metabolism of Aromatic Compounds	carbazol degradation cluster	2-hydroxy-6-oxo-6-phenylhexa-2,4-dienoate hydrolase (EC 3.7.1.-)	2	3	8.29517e-05	0.000127087	0.806028
Respiration	Respiration	Carbon monoxide induced hydrogenase	5-methyltetrahydrofolate:corrinoid iron-sulfur protein methyltransferase	73	155	0.00302774	0.00656614	1.33836e-07
Respiration	Respiration	Carbon monoxide induced hydrogenase	CO dehydrogenase accessory protein CooC (nickel insertion)	210	329	0.00870993	0.0139372	4.74354e-07
Respiration	Respiration	Carbon monoxide induced hydrogenase	Acetyl-CoA synthase corrinoid iron-sulfur protein, large subunit	95	178	0.00394021	0.00754047	1.16894e-06
Respiration	Respiration	Carbon monoxide induced hydrogenase	CO dehydrogenase/acetyl-CoA synthase, acetyl-CoA synthase subunit (EC 2.3.1.169)	86	133	0.00356692	0.00563417	0.00324034
Respiration	Respiration	Carbon monoxide induced hydrogenase	Carbon monoxide dehydrogenase CooS subunit (EC 1.2.99.2)	45	78	0.00186641	0.00330425	0.00722297
Respiration	Respiration	Carbon monoxide induced hydrogenase	Acetyl-CoA synthase corrinoid iron-sulfur protein, small subunit	69	98	0.00286183	0.0041515	0.0472016
Respiration	Respiration	Carbon monoxide induced hydrogenase	Carbon monoxide-induced hydrogenase small subunit CooL	11	4	0.000456234	0.000169449	0.207664
Respiration	Respiration	Carbon monoxide induced hydrogenase	Carbon monoxide-induced hydrogenase large subunit CooH	3	8	0.000124428	0.000338898	0.234276
Respiration	Respiration	Carbon monoxide induced hydrogenase	Carbon monoxide-induced hydrogenase membrane protein CooM	24	16	0.000995421	0.000677795	0.392729
Respiration	Respiration	Carbon monoxide induced hydrogenase	Carbon monoxide-induced hydrogenase proton translocating subunit CooK	6	10	0.000248855	0.000423622	0.465729
Respiration	Respiration	Carbon monoxide induced hydrogenase	Carbon monoxide-induced hydrogenase NuoC-like protein CooU	2	4	8.29517e-05	0.000169449	0.604334
Respiration	Respiration	Carbon monoxide induced hydrogenase	Carbon monoxide-induced hydrogenase iron-sulfur protein CooX	3	1	0.000124428	4.23622e-05	0.747108
Respiration	Respiration	Carbon monoxide induced hydrogenase	CO dehydrogenase/acetyl-CoA synthase, CO dehydrogenase subunit (EC 1.2.99.2)	1	0	4.14759e-05	0	1
Stress Response	Stress Response	Carbon Starvation	Starvation sensing protein RspA	74	137	0.00306921	0.00580362	3.65367e-05
Stress Response	Stress Response	Carbon Starvation	Starvation lipoprotein Slp	10	0	0.000414759	0	0.00571318
Stress Response	Stress Response	Carbon Starvation	Stringent starvation protein B	16	3	0.000663614	0.000127087	0.0120171
Stress Response	Stress Response	Carbon Starvation	Stringent starvation protein A	20	7	0.000829517	0.000296535	0.0440516
Stress Response	Stress Response	Carbon Starvation	Starvation sensing protein RspB	18	7	0.000746565	0.000296535	0.0875948
Stress Response	Stress Response	Carbon Starvation	Starvation lipoprotein Slp paralog	3	0	0.000124428	0	0.369447
Carbohydrates	Carbohydrates	Carbon storage regulator	Carbon storage regulator	118	30	0.00489415	0.00127087	3.18679e-12
Carbohydrates	Carbohydrates	Carbon storage regulator	Flagellar assembly factor FliW	36	15	0.00149313	0.000635433	0.0126074
Carbohydrates	CO2 fixation	Carboxysome	NADH dehydrogenase (EC 1.6.99.3)	1422	1197	0.0589787	0.0507076	0.00045476
Carbohydrates	CO2 fixation	Carboxysome	Carbonic anhydrase (EC 4.2.1.1)	456	400	0.018913	0.0169449	0.20361
Fatty Acids, Lipids, and Isoprenoids	Phospholipids	Cardiolipin synthesis	Cardiolipin synthetase (EC 2.7.8.-)	2542	3716	0.105432	0.157418	0
Fatty Acids, Lipids, and Isoprenoids	Fatty acids	Carnitine Metabolism in Microorganisms	L-carnitine/gamma-butyrobetaine antiporter	14	2	0.000580662	8.47244e-05	0.0114336
Fatty Acids, Lipids, and Isoprenoids	Fatty acids	Carnitine Metabolism in Microorganisms	Carnitine operon protein CaiE	11	1	0.000456234	4.23622e-05	0.0167798
Fatty Acids, Lipids, and Isoprenoids	Fatty acids	Carnitine Metabolism in Microorganisms	Transcriptional activatory protein CaiF	8	0	0.000331807	0	0.0197255
Fatty Acids, Lipids, and Isoprenoids	Fatty acids	Carnitine Metabolism in Microorganisms	Electron transfer flavoprotein, beta subunit FixA	7	0	0.000290331	0	0.0364438
Fatty Acids, Lipids, and Isoprenoids	Fatty acids	Carnitine Metabolism in Microorganisms	Electron transfer flavoprotein, alpha subunit FixB	9	1	0.000373283	4.23622e-05	0.0480689
Fatty Acids, Lipids, and Isoprenoids	Fatty acids	Carnitine Metabolism in Microorganisms	Carnitinyl-CoA dehydratase (EC 4.2.1.-)	7	2	0.000290331	8.47244e-05	0.28761
Fatty Acids, Lipids, and Isoprenoids	Fatty acids	Carnitine Metabolism in Microorganisms	Carnitine racemase (EC 5.-.-.-)	7	2	0.000290331	8.47244e-05	0.287183
Fatty Acids, Lipids, and Isoprenoids	Fatty acids	Carnitine Metabolism in Microorganisms	Crotonobetainyl-CoA dehydrogenase (EC 1.3.99.-)	45	34	0.00186641	0.00144031	0.432327
Fatty Acids, Lipids, and Isoprenoids	Fatty acids	Carnitine Metabolism in Microorganisms	Crotonobetaine carnitine-CoA ligase (EC 6.3.2.-)	27	19	0.00111985	0.000804882	0.434133
Fatty Acids, Lipids, and Isoprenoids	Fatty acids	Carnitine Metabolism in Microorganisms	Crotonobetainyl-CoA:carnitine CoA-transferase (EC 2.8.3.-)	14	11	0.000580662	0.000465984	0.807408
Fatty Acids, Lipids, and Isoprenoids	Isoprenoids	Carotenoids	Carotenoid cis-trans isomerase (EC 5.2.-.-)	17	166	0.00070509	0.00703213	9.92793e-32
Fatty Acids, Lipids, and Isoprenoids	Isoprenoids	Carotenoids	phi-Carotenoid synthase (EC 1.3.-.- and EC 2.1.1-)	0	7	0	0.000296535	0.018775
Fatty Acids, Lipids, and Isoprenoids	Isoprenoids	Carotenoids	Beta-carotene ketolase (EC 1.14.-.-)	3	10	0.000124428	0.000423622	0.108274
Fatty Acids, Lipids, and Isoprenoids	Isoprenoids	Carotenoids	4,4'-diapolycopene oxidase	2	3	8.29517e-05	0.000127087	0.806176
Fatty Acids, Lipids, and Isoprenoids	Isoprenoids	Carotenoids	Phytoene desaturase, neurosporene or lycopene producing (EC 1.3.-.-)	2	3	8.29517e-05	0.000127087	0.805292
Fatty Acids, Lipids, and Isoprenoids	Isoprenoids	Carotenoids	Phytoene dehydrogenase (EC 1.14.99.-)	1	1	4.14759e-05	4.23622e-05	1
Fatty Acids, Lipids, and Isoprenoids	Isoprenoids	Carotenoids	Phytoene desaturase, pro-zeta-carotene producing (EC 1.-.-.-)	1	0	4.14759e-05	0	1
Fatty Acids, Lipids, and Isoprenoids	Isoprenoids	Carotenoids	Phytoene dehydrogenase and related proteins	2	1	8.29517e-05	4.23622e-05	1
Metabolism of Aromatic Compounds	Metabolism of central aromatic intermediates	Catechol branch of beta-ketoadipate pathway	mandelate racemase/muconate lactonizing enzyme family protein	29	97	0.0012028	0.00410913	2.88338e-09
Metabolism of Aromatic Compounds	Metabolism of central aromatic intermediates	Catechol branch of beta-ketoadipate pathway	Muconate cycloisomerase (EC 5.5.1.1)	126	227	0.00522596	0.00961622	1.53353e-07
Metabolism of Aromatic Compounds	Metabolism of central aromatic intermediates	Catechol branch of beta-ketoadipate pathway	Beta-ketoadipate enol-lactone hydrolase (EC 3.1.1.24)	12	44	0.00049771	0.00186394	4.73096e-05
Metabolism of Aromatic Compounds	Metabolism of central aromatic intermediates	Catechol branch of beta-ketoadipate pathway	3-oxoadipate enol-lactone hydrolase	0	6	0	0.000254173	0.0348167
Metabolism of Aromatic Compounds	Metabolism of central aromatic intermediates	Catechol branch of beta-ketoadipate pathway	3-oxoadipate CoA-transferase subunit B (EC 2.8.3.6)	4	0	0.000165903	0	0.213421
Metabolism of Aromatic Compounds	Metabolism of central aromatic intermediates	Catechol branch of beta-ketoadipate pathway	3-oxoadipate CoA-transferase subunit A (EC 2.8.3.6)	0	2	0	8.47244e-05	0.372315
Clustering-based subsystems	Clustering-based subsystems	CBSS-138119.3.peg.2719	Ribosome-binding factor A	798	616	0.0330977	0.0260951	4.14646e-05
Clustering-based subsystems	Clustering-based subsystems	CBSS-138119.3.peg.2719	FIG146085: 3'-to-5' oligoribonuclease A, Bacillus type	442	338	0.0183323	0.0143184	0.00216517
Clustering-based subsystems	Clustering-based subsystems	CBSS-138119.3.peg.2719	tRNA pseudouridine synthase B (EC 4.2.1.70)	2190	1964	0.0908321	0.0831994	0.0131257
Clustering-based subsystems	Clustering-based subsystems	CBSS-138119.3.peg.2719	Translation initiation factor 2	6192	5786	0.256819	0.245108	0.0267725
Clustering-based subsystems	Clustering-based subsystems	CBSS-159087.4.peg.2189	Phage T7 exclusion protein	83	22	0.0034425	0.000931968	1.83525e-08
Clustering-based subsystems	Clustering-based subsystems	CBSS-159087.4.peg.2189	FIG014574: hypothetical protein	52	11	0.00215674	0.000465984	9.50036e-07
Clustering-based subsystems	Clustering-based subsystems	CBSS-159087.4.peg.2189	Putative deoxyribonuclease similar to YcfH, type 4	29	9	0.0012028	0.00038126	0.00504617
Clustering-based subsystems	Clustering-based subsystems	CBSS-160492.1.peg.550	Predicted endonuclease distantly related to archaeal Holliday junction resolvase	13	0	0.000539186	0	0.000856946
Clustering-based subsystems	Clustering-based subsystems	CBSS-160492.1.peg.550	LppC putative lipoprotein	13	1	0.000539186	4.23622e-05	0.00544034
Clustering-based subsystems	Clustering-based subsystems	CBSS-160492.1.peg.550	rRNA small subunit methyltransferase I	2518	2302	0.104436	0.0975178	0.041291
Clustering-based subsystems	Clustering-based subsystems	CBSS-160492.1.peg.550	21 kDa hemolysin precursor	5	2	0.000207379	8.47244e-05	0.609171
Clustering-based subsystems	Clustering-based subsystems	CBSS-176279.3.peg.1262	Histidine triad (HIT) nucleotide-binding protein, similarity with At5g48545 and yeast YDL125C (HNT1)	160	40	0.00663614	0.00169449	0
Clustering-based subsystems	Clustering-based subsystems	CBSS-176279.3.peg.1262	Foldase clustered with pyrimidine conversion	26	0	0.00107837	0	1.71658e-07
Clustering-based subsystems	Clustering-based subsystems	CBSS-176279.3.peg.868	COG0536: GTP-binding protein Obg	3386	2926	0.140437	0.123952	3.71604e-06
Clustering-based subsystems	Clustering-based subsystems	CBSS-176279.3.peg.868	FIG139598: Potential ribosomal protein	84	53	0.00348397	0.0022452	0.0339618
Clustering-based subsystems	Clustering-based subsystems	CBSS-176279.3.peg.868	LSU ribosomal protein L21p	1144	1060	0.0474484	0.0449039	0.320556
Clustering-based subsystems	Clustering-based subsystems	CBSS-176279.3.peg.868	LSU ribosomal protein L27p	1080	1004	0.0447939	0.0425316	0.370764
Clustering-based subsystems	Clustering-based subsystems	CBSS-176279.3.peg.868	50S ribosomal protein acetyltransferase	1	1	4.14759e-05	4.23622e-05	1
Clustering-based subsystems	Clustering-based subsystems	CBSS-176280.1.peg.1561	Ribonuclease BN (EC 3.1.-.-)	502	936	0.0208209	0.039651	0
Clustering-based subsystems	Clustering-based subsystems	CBSS-176280.1.peg.1561	A/G-specific adenine glycosylase (EC 3.2.2.-)	1084	1430	0.0449598	0.0605779	1.00405e-12
Clustering-based subsystems	Clustering-based subsystems	CBSS-176280.1.peg.1561	ThiJ/PfpI family protein	270	434	0.0111985	0.0183852	7.83608e-10
Clustering-based subsystems	Clustering-based subsystems	CBSS-176280.1.peg.1561	Aminopeptidase S (Leu, Val, Phe, Tyr preference) (EC 3.4.11.24)	802	612	0.0332636	0.0259257	1.5875e-05
Clustering-based subsystems	Clustering-based subsystems	CBSS-176280.1.peg.1561	Acyl-CoA hydrolase (EC 3.1.2.20)	33	65	0.0013687	0.00275354	0.00338517
Clustering-based subsystems	Clustering-based subsystems	CBSS-176280.1.peg.1561	Sensor histidine kinase VraS	2	10	8.29517e-05	0.000423622	0.0474757
Clustering-based subsystems	Clustering-based subsystems	CBSS-176280.1.peg.1561	Transporter associated with VraSR	3	4	0.000124428	0.000169449	0.841322
Clustering-based subsystems	Clustering-based subsystems	CBSS-176280.1.peg.1561	Two component transcriptional regulator VraR	12	12	0.00049771	0.000508346	1
Clustering-based subsystems	Probably GTP or GMP signaling related	CBSS-176299.4.peg.1292	GTP pyrophosphokinase (EC 2.7.6.5), (p)ppGpp synthetase II	1074	1706	0.0445451	0.0722699	0
Clustering-based subsystems	Probably GTP or GMP signaling related	CBSS-176299.4.peg.1292	Guanosine-3',5'-bis(diphosphate) 3'-pyrophosphohydrolase (EC 3.1.7.2)	1452	1994	0.0602229	0.0844702	0
Clustering-based subsystems	Probably GTP or GMP signaling related	CBSS-176299.4.peg.1292	DNA-directed RNA polymerase omega subunit (EC 2.7.7.6)	430	236	0.0178346	0.00999748	3.22639e-12
Clustering-based subsystems	Probably GTP or GMP signaling related	CBSS-176299.4.peg.1292	Signal peptidase I (EC 3.4.21.89)	2810	3158	0.116547	0.13378	5.71065e-07
Clustering-based subsystems	Probably GTP or GMP signaling related	CBSS-176299.4.peg.1292	DNA recombination and repair protein RecO	362	506	0.0150143	0.0214353	1.16371e-06
Clustering-based subsystems	Probably GTP or GMP signaling related	CBSS-176299.4.peg.1292	Holo-[acyl-carrier protein] synthase (EC 2.7.8.7)	138	86	0.00572367	0.00364315	0.00335723
Clustering-based subsystems	Probably GTP or GMP signaling related	CBSS-176299.4.peg.1292	GTP pyrophosphokinase (EC 2.7.6.5), (p)ppGpp synthetase I	6518	6178	0.27034	0.261714	0.128428
Clustering-based subsystems	Probably GTP or GMP signaling related	CBSS-176299.4.peg.1292	Mll7752 protein	1	0	4.14759e-05	0	1
Clustering-based subsystems	Clustering-based subsystems	CBSS-176299.4.peg.1996A	Bis(5'-nucleosyl)-tetraphosphatase (asymmetrical) (EC 3.6.1.17)	236	52	0.0097883	0.00220283	0
Clustering-based subsystems	Clustering-based subsystems	CBSS-176299.4.peg.1996A	ATP/GTP-binding site motif A	69	33	0.00286183	0.00139795	0.00219033
Clustering-based subsystems	Clustering-based subsystems	CBSS-176299.4.peg.1996A	Endoribonuclease L-PSP	1562	1712	0.0647853	0.0725241	0.00401705
Clustering-based subsystems	Clustering-based subsystems	CBSS-176299.4.peg.1996A	FIG110192: hypothetical protein	0	1	0	4.23622e-05	0.63985
Clustering-based subsystems	Clustering-based subsystems	CBSS-176299.4.peg.1996B	Translation elongation factor Ts	2988	2330	0.12393	0.0987039	1.15899e-15
Clustering-based subsystems	Clustering-based subsystems	CBSS-176299.4.peg.1996B	SSU ribosomal protein S2p (SAe)	2336	1916	0.0968876	0.081166	5.38857e-08
Clustering-based subsystems	Clustering-based subsystems	CBSS-176299.4.peg.1996B	Ribosome recycling factor	1686	1532	0.0699283	0.0648989	0.0740633
Clustering-based subsystems	Clustering-based subsystems	CBSS-176299.4.peg.1996B	ATP-dependent Clp protease ATP-binding subunit ClpA	3462	3250	0.143589	0.137677	0.158458
Clustering-based subsystems	Clustering-based subsystems	CBSS-176299.4.peg.1996B	Uridylate kinase (EC 2.7.4.-)	1078	1057	0.044711	0.0447768	1
Clustering-based subsystems	Three hypotheticals linked to lipoprotein biosynthesis	CBSS-188.1.peg.9880	COG1565: Uncharacterized conserved protein	4	62	0.000165903	0.00262646	6.43558e-14
Clustering-based subsystems	Three hypotheticals linked to lipoprotein biosynthesis	CBSS-188.1.peg.9880	COG1496: Uncharacterized conserved protein	846	1064	0.0350886	0.0450734	3.01425e-07
Clustering-based subsystems	Clustering-based subsystems	CBSS-193567.1.peg.90	FIG107367: Single-stranded DNA-binding protein	0	9	0	0.00038126	0.00527082
Clustering-based subsystems	Clustering-based subsystems	CBSS-193567.1.peg.90	FIG009688: Thioredoxin	16	3	0.000663614	0.000127087	0.0120272
Clustering-based subsystems	Clustering-based subsystems	CBSS-193567.1.peg.90	Glutamyl aminopeptidase (EC 3.4.11.7)	12	18	0.00049771	0.00076252	0.402789
Clustering-based subsystems	Clustering-based subsystems	CBSS-193567.1.peg.90	tRNA binding domain protein	14	8	0.000580662	0.000338898	0.415132
Clustering-based subsystems	Clustering-based subsystems	CBSS-193567.1.peg.90	FIG014356: hypothetical protein	1	2	4.14759e-05	8.47244e-05	0.750115
Clustering-based subsystems	Shiga toxin cluster	CBSS-194948.1.peg.143	P protein	856	2003	0.0355033	0.0848515	0
Clustering-based subsystems	Shiga toxin cluster	CBSS-194948.1.peg.143	Phage endolysin	27	56	0.00111985	0.00237228	0.00416277
Clustering-based subsystems	Shiga toxin cluster	CBSS-194948.1.peg.143	putative endopeptidase	4	0	0.000165903	0	0.214329
Clustering-based subsystems	Shiga toxin cluster	CBSS-194948.1.peg.143	antitermination protein Q	5	1	0.000207379	4.23622e-05	0.341399
Clustering-based subsystems	Shiga toxin cluster	CBSS-194948.1.peg.143	Protein NinG	7	12	0.000290331	0.000508346	0.379822
Clustering-based subsystems	Shiga toxin cluster	CBSS-194948.1.peg.143	DNA packaging	33	43	0.0013687	0.00182157	0.382099
Clustering-based subsystems	Shiga toxin cluster	CBSS-194948.1.peg.143	Phage endopeptidase	29	22	0.0012028	0.000931968	0.600571
Clustering-based subsystems	Shiga toxin cluster	CBSS-194948.1.peg.143	unknown protein encoded by bacteriophage BP-933W	2	0	8.29517e-05	0	0.636282
Clustering-based subsystems	Shiga toxin cluster	CBSS-194948.1.peg.143	Phage lysis protein S	2	0	8.29517e-05	0	0.630552
Clustering-based subsystems	Shiga toxin cluster	CBSS-194948.1.peg.143	Putative DNA-binding protein Roi of bacteriophage BP-933W	1	0	4.14759e-05	0	1
Clustering-based subsystems	Shiga toxin cluster	CBSS-194948.1.peg.143	similar bacteriphage P22 ninH	1	0	4.14759e-05	0	1
Clustering-based subsystems	Shiga toxin cluster	CBSS-194948.1.peg.143	ORF-66	1	0	4.14759e-05	0	1
Clustering-based subsystems	Shiga toxin cluster	CBSS-194948.1.peg.143	unknown protein encoded within prophage CP-933V	1	0	4.14759e-05	0	1
Clustering-based subsystems	Shiga toxin cluster	CBSS-194948.1.peg.143	Putative lysis protein S of prophage CP-933V	1	0	4.14759e-05	0	1
Clustering-based subsystems	Shiga toxin cluster	CBSS-194948.1.peg.143	putative DNA N-6-adenine methyltransferase	1	0	4.14759e-05	0	1
Clustering-based subsystems	Shiga toxin cluster	CBSS-194948.1.peg.143	ORF B78	1	0	4.14759e-05	0	1
Clustering-based subsystems	Shiga toxin cluster	CBSS-194948.1.peg.143	Lipoprotein Bor	1	0	4.14759e-05	0	1
Clustering-based subsystems	Cytochrome biogenesis	CBSS-196164.1.peg.1690	Iron-sulfur cluster assembly protein SufD	900	1338	0.0373283	0.0566806	0
Clustering-based subsystems	Cytochrome biogenesis	CBSS-196164.1.peg.1690	ABC-type multidrug transport system, permease component	764	1663	0.0316876	0.0704483	0
Clustering-based subsystems	Cytochrome biogenesis	CBSS-196164.1.peg.1690	ABC-type multidrug transport system, ATPase component	965	1278	0.0400242	0.0541389	1.02543e-11
Clustering-based subsystems	Cytochrome biogenesis	CBSS-196164.1.peg.1690	Iron-sulfur cluster assembly protein SufB	2944	2468	0.122105	0.10455	7.47175e-08
Clustering-based subsystems	Cytochrome biogenesis	CBSS-196164.1.peg.1690	Iron-sulfur cluster assembly ATPase protein SufC	1800	1686	0.0746565	0.0714227	0.311179
Clustering-based subsystems	Cytochrome biogenesis	CBSS-196164.1.peg.461	Cytochrome c-type biogenesis protein CcdA (DsbD analog)	32	150	0.00132723	0.00635433	0
Clustering-based subsystems	Cytochrome biogenesis	CBSS-196164.1.peg.461	Cytochrome c-type biogenesis protein CcsA/ResC	8	44	0.000331807	0.00186394	9.79473e-07
Clustering-based subsystems	Cytochrome biogenesis	CBSS-196164.1.peg.461	Glutamate-1-semialdehyde aminotransferase (EC 5.4.3.8)	1494	1592	0.0619649	0.0674406	0.0444695
Clustering-based subsystems	Cytochrome biogenesis	CBSS-196164.1.peg.461	Thiol:disulfide oxidoreductase related to ResA	42	28	0.00174199	0.00118614	0.233849
Clustering-based subsystems	Cytochrome biogenesis	CBSS-196164.1.peg.461	HemX protein, negative effector of steady-state concentration of glutamyl-tRNA reductase	6	4	0.000248855	0.000169449	0.866356
Clustering-based subsystems	Cytochrome biogenesis	CBSS-196164.1.peg.461	Hypothetical, related to broad specificity phosphatases COG0406	125	121	0.00518448	0.00512583	1
Clustering-based subsystems	Clustering-based subsystems	CBSS-196620.1.peg.2477	Copper-translocating P-type ATPase (EC 3.6.3.4)	7548	6992	0.31306	0.296197	0.00270465
Clustering-based subsystems	Clustering-based subsystems	CBSS-196620.1.peg.2477	TetR family regulatory protein	7	0	0.000290331	0	0.0367626
Clustering-based subsystems	Clustering-based subsystems	CBSS-196620.1.peg.2477	Ferrous iron transport protein B	9180	8868	0.380748	0.375668	0.515287
Clustering-based subsystems	Clustering-based subsystems	CBSS-196620.1.peg.2477	Copper ion binding protein	1	0	4.14759e-05	0	1
Clustering-based subsystems	Recombination related cluster	CBSS-198094.1.peg.4426	Recombination inhibitory protein MutS2	2039	1918	0.0845693	0.0812507	0.335056
Clustering-based subsystems	Recombination related cluster	CBSS-198094.1.peg.4426	Ribonuclease HIII (EC 3.1.26.4)	66	72	0.00273741	0.00305008	0.71182
Phages, Prophages, Transposable elements, Plasmids	Transposable elements	CBSS-203122.12.peg.188	MG(2+) CHELATASE FAMILY PROTEIN	1813	2096	0.0751957	0.0887912	1.16813e-06
Phages, Prophages, Transposable elements, Plasmids	Transposable elements	CBSS-203122.12.peg.188	ComM-related protein	1810	2090	0.0750713	0.088537	1.45716e-06
Phages, Prophages, Transposable elements, Plasmids	Transposable elements	CBSS-203122.12.peg.188	ISPsy4, transposase	0	3	0	0.000127087	0.210943
Phages, Prophages, Transposable elements, Plasmids	Transposable elements	CBSS-203122.12.peg.188	ISPsy4, transposition helper protein	9	13	0.000373283	0.000550709	0.546881
Phages, Prophages, Transposable elements, Plasmids	Transposable elements	CBSS-203122.12.peg.188	TniA putative transposase	2	0	8.29517e-05	0	0.63792
Phages, Prophages, Transposable elements, Plasmids	Transposable elements	CBSS-203122.12.peg.188	Predicted nucleotidyltransferases	17	21	0.00070509	0.000889606	0.643407
Phages, Prophages, Transposable elements, Plasmids	Transposable elements	CBSS-203122.12.peg.188	Transposase OrfAB, subunit B	22	25	0.000912469	0.00105906	0.834175
Clustering-based subsystems	Clustering-based subsystems	CBSS-211586.1.peg.3133	RNA polymerase sigma factor RpoS	120	6	0.0049771	0.000254173	2.47094e-27
Clustering-based subsystems	Clustering-based subsystems	CBSS-211586.1.peg.3133	Lipoprotein NlpD	73	203	0.00302774	0.00859953	5.59542e-15
Clustering-based subsystems	Clustering-based subsystems	CBSS-211586.1.peg.3133	5-nucleotidase SurE (EC 3.1.3.5)	188	82	0.00779746	0.0034737	1.9686e-09
Clustering-based subsystems	Clustering-based subsystems	CBSS-211586.1.peg.3133	2-C-methyl-D-erythritol 2,4-cyclodiphosphate synthase (EC 4.6.1.12)	1116	908	0.0462871	0.0384649	0.000142902
Clustering-based subsystems	Clustering-based subsystems	CBSS-211586.1.peg.3133	tRNA pseudouridine 13 synthase (EC 4.2.1.-)	50	20	0.00207379	0.000847244	0.00193133
Clustering-based subsystems	Clustering-based subsystems	CBSS-211586.1.peg.3133	FIG139438: lipoprotein B	5	0	0.000207379	0	0.119588
Clustering-based subsystems	Clustering-based subsystems	CBSS-211586.1.peg.3133	Protein-L-isoaspartate O-methyltransferase (EC 2.1.1.77)	10	4	0.000414759	0.000169449	0.287752
Clustering-based subsystems	Clustering-based subsystems	CBSS-214092.1.peg.3450	FIG139928: Putative protease	14	2	0.000580662	8.47244e-05	0.0114
Clustering-based subsystems	Clustering-based subsystems	CBSS-214092.1.peg.3450	FIG137864: putative endonuclease containing a URI domain	7	0	0.000290331	0	0.0364175
Clustering-based subsystems	Clustering-based subsystems	CBSS-214092.1.peg.3450	FIG138517: Putative lipid carrier protein	7	0	0.000290331	0	0.0363126
Clustering-based subsystems	Clustering-based subsystems	CBSS-214092.1.peg.3450	FIG139552: Putative protease	7	1	0.000290331	4.23622e-05	0.131232
Clustering-based subsystems	Clustering-based subsystems	CBSS-214092.1.peg.3450	FIG002208: Acetyltransferase (EC 2.3.1.-)	3	0	0.000124428	0	0.375563
Clustering-based subsystems	CRISPRs and associated hypotheticals	CBSS-216592.1.peg.3534	CRISPR-associated protein Cas1	1546	1022	0.0641217	0.0432942	0
Clustering-based subsystems	CRISPRs and associated hypotheticals	CBSS-216592.1.peg.3534	CRISPR-associated protein, Cas2	13	25	0.000539186	0.00105906	0.101642
Clustering-based subsystems	CRISPRs and associated hypotheticals	CBSS-216592.1.peg.3534	CRISPR-associated protein, CT1974	12	5	0.00049771	0.000211811	0.236893
Clustering-based subsystems	CRISPRs and associated hypotheticals	CBSS-216592.1.peg.3534	CRISPR-associated protein, CT1976	31	41	0.00128575	0.00173685	0.375942
Clustering-based subsystems	CRISPRs and associated hypotheticals	CBSS-216592.1.peg.3534	Alkaline phosphatase isozyme conversion protein precursor (EC 3.4.11.-)	11	6	0.000456234	0.000254173	0.471899
Clustering-based subsystems	CRISPRs and associated hypotheticals	CBSS-216592.1.peg.3534	CRISPR-associated helicase Cas3, protein	91	80	0.0037743	0.00338898	0.657385
Clustering-based subsystems	CRISPRs and associated hypotheticals	CBSS-216592.1.peg.3534	corresponds to STY3070 from Accession AL513382: Salmonella typhi CT18	8	6	0.000331807	0.000254173	0.899318
Clustering-based subsystems	CRISPRs and associated hypotheticals	CBSS-216592.1.peg.3534	CRISPR-associated protein, CT1975 family	78	75	0.00323512	0.00317717	1
Clustering-based subsystems	Nucleotidyl-phosphate metabolic cluster	CBSS-222523.1.peg.1311	Adenylate cyclase	285	182	0.0118206	0.00770992	2.80501e-05
Clustering-based subsystems	Nucleotidyl-phosphate metabolic cluster	CBSS-222523.1.peg.1311	Similar to ribosomal large subunit pseudouridine synthase D, Bacillus subtilis YjbO type	354	290	0.0146825	0.012285	0.0579292
Clustering-based subsystems	Nucleotidyl-phosphate metabolic cluster	CBSS-222523.1.peg.1311	NAD kinase (EC 2.7.1.23)	1952	1788	0.0809609	0.0757436	0.0872707
Clustering-based subsystems	Nucleotidyl-phosphate metabolic cluster	CBSS-222523.1.peg.1311	GTP pyrophosphokinase (EC 2.7.6.5)	3940	3738	0.163415	0.15835	0.276628
Clustering-based subsystems	Nucleotidyl-phosphate metabolic cluster	CBSS-222523.1.peg.1311	GTP pyrophosphokinase	3997	3821	0.165779	0.161866	0.424671
Clustering-based subsystems	Clustering-based subsystems	CBSS-224911.1.peg.435	Peptidase M23B precursor	60	674	0.00248855	0.0285521	0
Clustering-based subsystems	Clustering-based subsystems	CBSS-224911.1.peg.435	Carboxyl-terminal protease (EC 3.4.21.102)	572	350	0.0237242	0.0148268	2.11551e-11
Clustering-based subsystems	Clustering-based subsystems	CBSS-224911.1.peg.435	Adenosine (5')-pentaphospho-(5'')-adenosine pyrophosphohydrolase (EC 3.6.1.-)	58	28	0.0024056	0.00118614	0.00634806
Clustering-based subsystems	Clustering-based subsystems	CBSS-224911.1.peg.435	Possible divergent polysaccharide deacetylase	0	3	0	0.000127087	0.211344
Clustering-based subsystems	Clustering-based subsystems	CBSS-228410.1.peg.134	Ribonuclease HI (EC 3.1.26.4)	1262	1030	0.0523425	0.0436331	6.38041e-05
Clustering-based subsystems	Clustering-based subsystems	CBSS-228410.1.peg.134	DNA polymerase III epsilon subunit (EC 2.7.7.7)	218	135	0.00904174	0.0057189	0.000113698
Clustering-based subsystems	Clustering-based subsystems	CBSS-228410.1.peg.134	FIG005121: SAM-dependent methyltransferase (EC 2.1.1.-)	10	6	0.000414759	0.000254173	0.607266
Clustering-based subsystems	Clustering-based subsystems	CBSS-235.1.peg.567	GTP-binding protein	10905	9505	0.452294	0.402653	1.16465e-15
Clustering-based subsystems	Clustering-based subsystems	CBSS-235.1.peg.567	C4-type zinc finger protein, DksA/TraR family	76	20	0.00315217	0.000847244	7.4093e-08
Clustering-based subsystems	Clustering-based subsystems	CBSS-235.1.peg.567	Dihydropteroate synthase (EC 2.5.1.15)	1694	1378	0.0702601	0.0583751	1.67798e-06
Clustering-based subsystems	Clustering-based subsystems	CBSS-235.1.peg.567	Dihydroneopterin aldolase (EC 4.1.2.25)	862	670	0.0357522	0.0283827	3.34397e-05
Clustering-based subsystems	Clustering-based subsystems	CBSS-235.1.peg.567	2-amino-4-hydroxy-6-hydroxymethyldihydropteridine pyrophosphokinase (EC 2.7.6.3)	804	896	0.0333466	0.0379565	0.0205403
Clustering-based subsystems	Clustering-based subsystems	CBSS-235.1.peg.567	Phosphohistidine phosphatase SixA	100	73	0.00414759	0.00309244	0.123524
Clustering-based subsystems	Translation	CBSS-243265.1.peg.198	Transcription elongation factor GreB	82	8	0.00340102	0.000338898	1.87755e-15
Clustering-based subsystems	Clustering-based subsystems	CBSS-243277.1.peg.4359	FIG094199: Fumarylacetoacetate hydrolase	22	0	0.000912469	0	2.43676e-06
Clustering-based subsystems	Clustering-based subsystems	CBSS-243277.1.peg.4359	Protein YcgL	2	0	8.29517e-05	0	0.629812
Clustering-based subsystems	Fatty acid metabolic cluster	CBSS-246196.1.peg.364	Acyl dehydratase	76	144	0.00315217	0.00610016	1.1437e-05
Clustering-based subsystems	Clustering-based subsystems	CBSS-251221.1.peg.1863	Phosphoribosylaminoimidazole-succinocarboxamide synthase (EC 6.3.2.6)	1736	2144	0.0720021	0.0908246	5.00845e-12
Clustering-based subsystems	Clustering-based subsystems	CBSS-251221.1.peg.1863	Outer membrane protein/protective antigen OMA87	166	291	0.00688499	0.0123274	8.5833e-09
Clustering-based subsystems	Hypothetical protein possible functionally linked with Alanyl-tRNA synthetase	CBSS-257314.1.peg.488	Putative Holliday junction resolvase	449	325	0.0186227	0.0137677	0.00013923
Clustering-based subsystems	Hypothetical protein possible functionally linked with Alanyl-tRNA synthetase	CBSS-257314.1.peg.488	Hypothetical protein possible functionally linked with Alanyl-tRNA synthetase	293	237	0.0121524	0.0100398	0.0662073
Clustering-based subsystems	Two related proteases	CBSS-257314.1.peg.676	FIG002344: Hydrolase (HAD superfamily)	1354	824	0.0561583	0.0349065	0
Clustering-based subsystems	Two related proteases	CBSS-257314.1.peg.676	RecA protein	4640	3602	0.192448	0.152589	0
Clustering-based subsystems	Two related proteases	CBSS-257314.1.peg.676	Unspecified monosaccharide ABC transport system, permease component I	27	17	0.00111985	0.000720157	0.282303
Clustering-based subsystems	Two related proteases	CBSS-257314.1.peg.676	FIG006542: Phosphoesterase	139	139	0.00576514	0.00588835	1
Clustering-based subsystems	Clustering-based subsystems	CBSS-257314.1.peg.752	Thiol peroxidase, Tpx-type (EC 1.11.1.15)	38	236	0.00157608	0.00999748	0
Clustering-based subsystems	Clustering-based subsystems	CBSS-257314.1.peg.752	Adenine-specific methyltransferase (EC 2.1.1.72)	289	288	0.0119865	0.0122003	0.966157
Clustering-based subsystems	Biosynthesis of galactoglycans and related lipopolysacharides	CBSS-258594.1.peg.3339	cAMP-binding proteins - catabolite gene activator and regulatory subunit of cAMP-dependent protein kinases	694	1432	0.0287842	0.0606627	0
Clustering-based subsystems	Biosynthesis of galactoglycans and related lipopolysacharides	CBSS-258594.1.peg.3339	Glycosyltransferase	14012	15794	0.58116	0.669069	0
Clustering-based subsystems	Biosynthesis of galactoglycans and related lipopolysacharides	CBSS-258594.1.peg.3339	STRUCTURAL ELEMENTS; Cell Exterior; surface polysaccharides/antigens	6	62	0.000248855	0.00262646	2.52311e-12
Clustering-based subsystems	Biosynthesis of galactoglycans and related lipopolysacharides	CBSS-258594.1.peg.3339	Glycosyl transferase, group 1	1634	1936	0.0677716	0.0820132	7.99991e-08
Clustering-based subsystems	Biosynthesis of galactoglycans and related lipopolysacharides	CBSS-258594.1.peg.3339	putative glycosyltransferase protein	7	0	0.000290331	0	0.0364702
Clustering-based subsystems	Biosynthesis of galactoglycans and related lipopolysacharides	CBSS-258594.1.peg.3339	Putative glycosyltransferase protein	71	54	0.00294479	0.00228756	0.299189
Clustering-based subsystems	recX and regulatory cluster	CBSS-261594.1.peg.788	Cysteinyl-tRNA synthetase related protein	48	14	0.00199084	0.000593071	7.66972e-05
Clustering-based subsystems	recX and regulatory cluster	CBSS-261594.1.peg.788	Regulatory protein RecX	32	17	0.00132723	0.000720157	0.0901609
Clustering-based subsystems	Catabolism of an unknown compound	CBSS-262316.1.peg.2929	Amino acid permease in hypothetical Actinobacterial gene cluster	3	9	0.000124428	0.00038126	0.161707
Clustering-based subsystems	Catabolism of an unknown compound	CBSS-262316.1.peg.2929	Aldehyde dehydrogenase in hypothetical Actinobacterial gene cluster	0	1	0	4.23622e-05	0.644639
Clustering-based subsystems	Catabolism of an unknown compound	CBSS-262316.1.peg.2929	COG2071: predicted glutamine amidotransferases in hypothetical Actinobacterial gene cluster	9	7	0.000373283	0.000296535	0.911005
Clustering-based subsystems	Catabolism of an unknown compound	CBSS-262316.1.peg.2929	Short-chain dehydrogenase/reductase in hypothetical Actinobacterial gene cluster	1	0	4.14759e-05	0	1
Clustering-based subsystems	Clustering-based subsystems	CBSS-262719.3.peg.410	Replicative DNA helicase (EC 3.6.1.-) [SA14-24]	1355	895	0.0561998	0.0379142	0
Clustering-based subsystems	Clustering-based subsystems	CBSS-262719.3.peg.410	Adenylosuccinate synthetase (EC 6.3.4.4)	4974	3566	0.206301	0.151064	0
Clustering-based subsystems	Clustering-based subsystems	CBSS-262719.3.peg.410	Phosphoesterase, DHH family protein	1313	1123	0.0544578	0.0475728	0.00291091
Clustering-based subsystems	Clustering-based subsystems	CBSS-262719.3.peg.410	LSU ribosomal protein L9p	1528	1448	0.0633751	0.0613405	0.527107
Clustering-based subsystems	Methylamine utilization	CBSS-265072.7.peg.546	PlcB, ORFX, ORFP, ORFB, ORFA, ldh gene	145	229	0.006014	0.00970094	2.7853e-05
Clustering-based subsystems	Methylamine utilization	CBSS-265072.7.peg.546	Bacillolysin (EC 3.4.24.28)	11	1	0.000456234	4.23622e-05	0.0167524
Clustering-based subsystems	Probably organic hydroperoxide resistance related hypothetical protein	CBSS-269482.1.peg.1294	Organic hydroperoxide resistance transcriptional regulator	114	18	0.00472825	0.00076252	7.864e-17
Clustering-based subsystems	Probably organic hydroperoxide resistance related hypothetical protein	CBSS-269482.1.peg.1294	Organic hydroperoxide resistance protein	8	2	0.000331807	8.47244e-05	0.193621
Clustering-based subsystems	Molybdopterin oxidoreductase	CBSS-269799.3.peg.2220	Molybdopterin oxidoreductase, iron-sulfur binding subunit (EC 1.2.7.-)	0	61	0	0.00258409	2.43353e-18
Clustering-based subsystems	Molybdopterin oxidoreductase	CBSS-269799.3.peg.2220	Molybdopterin oxidoreductase (EC 1.2.7.-)	0	43	0	0.00182157	6.40266e-13
Clustering-based subsystems	Molybdopterin oxidoreductase	CBSS-269799.3.peg.2220	Molybdopterin oxidoreductase subunit, predicted	0	17	0	0.000720157	2.78457e-05
Clustering-based subsystems	Molybdopterin oxidoreductase	CBSS-269799.3.peg.2220	ABC-type Fe3+ transport system protein	0	14	0	0.000593071	0.000203465
Clustering-based subsystems	Molybdopterin oxidoreductase	CBSS-269799.3.peg.2220	Molybdenum transport protein, putative	0	14	0	0.000593071	0.000203099
Clustering-based subsystems	Clustering-based subsystems	CBSS-269801.1.peg.1715	FIG007079: UPF0348 protein family	932	676	0.0386555	0.0286368	1.65329e-08
Clustering-based subsystems	Clustering-based subsystems	CBSS-269801.1.peg.1715	Serine protease (EC 3.4.21.-)	5	25	0.000207379	0.00105906	0.000602482
Clustering-based subsystems	Clustering-based subsystems	CBSS-269801.1.peg.1715	FIGfam003972: membrane protein	25	8	0.0010369	0.000338898	0.0124035
Clustering-based subsystems	Clustering-based subsystems	CBSS-269801.1.peg.1715	Lon-like protease with PDZ domain	250	286	0.010369	0.0121156	0.144539
Clustering-based subsystems	Clustering-based subsystems	CBSS-269801.1.peg.1715	Ribosomal RNA small subunit methyltransferase D (EC 2.1.1.-)	1012	926	0.0419736	0.0392274	0.235304
Clustering-based subsystems	Clustering-based subsystems	CBSS-269801.1.peg.1715	Phosphopantetheine adenylyltransferase (EC 2.7.7.3)	1476	1522	0.0612184	0.0644753	0.262324
Clustering-based subsystems	DNA metabolism	CBSS-269801.1.peg.2186	Exodeoxyribonuclease V alpha chain (EC 3.1.11.5)	60	10	0.00248855	0.000423622	5.9217e-09
Clustering-based subsystems	DNA metabolism	CBSS-269801.1.peg.2186	UPF0118 membrane protein YrrI	9	0	0.000373283	0	0.010777
Clustering-based subsystems	Clustering-based subsystems	CBSS-280355.3.peg.2835	Pantoate--beta-alanine ligase (EC 6.3.2.1)	1444	1856	0.0598911	0.0786242	7.19264e-14
Clustering-based subsystems	Clustering-based subsystems	CBSS-280355.3.peg.2835	DinG family ATP-dependent helicase YoaA	363	188	0.0150557	0.00796409	4.0416e-12
Clustering-based subsystems	Clustering-based subsystems	CBSS-280355.3.peg.2835	tRNA nucleotidyltransferase (EC 2.7.7.21) (EC 2.7.7.25)	2666	2960	0.110575	0.125392	1.17542e-05
Clustering-based subsystems	Clustering-based subsystems	CBSS-280355.3.peg.2835	3-methyl-2-oxobutanoate hydroxymethyltransferase (EC 2.1.2.11)	1342	1522	0.0556606	0.0644753	0.000340827
Clustering-based subsystems	Clustering-based subsystems	CBSS-280355.3.peg.2835	MazG nucleotide pyrophosphohydrolase	12	0	0.00049771	0	0.00163816
Clustering-based subsystems	Clustering-based subsystems	CBSS-280355.3.peg.2835	Biotin-protein ligase (EC 6.3.4.15)	1682	1816	0.0697624	0.0769298	0.0110113
Clustering-based subsystems	Clustering-based subsystems	CBSS-280355.3.peg.2835	hypothetical protein BH3604	290	269	0.012028	0.0113954	0.677676
Clustering-based subsystems	Clustering-based subsystems	CBSS-280355.3.peg.2835	Biotin operon repressor	1256	1236	0.0520937	0.0523597	1
Clustering-based subsystems	Clustering-based subsystems	CBSS-281090.3.peg.464	Putative Holliday junction resolvase (EC 3.1.-.-)	898	648	0.0372453	0.0274507	1.83181e-08
Clustering-based subsystems	Clustering-based subsystems	CBSS-281090.3.peg.464	Alanyl-tRNA synthetase (EC 6.1.1.7)	6876	6334	0.285188	0.268322	0.00157489
Clustering-based subsystems	Clustering-based subsystems	CBSS-281090.3.peg.464	FIG004453: protein YceG like	1040	1086	0.0431349	0.0460054	0.236223
Clustering-based subsystems	Pyruvate kinase associated cluster	CBSS-288000.5.peg.1793	UPF0335 protein R02793	1	0	4.14759e-05	0	1
Clustering-based subsystems	Clustering-based subsystems	CBSS-288681.3.peg.1039	Superfamily II DNA/RNA helicases, SNF2 family	2536	1220	0.105183	0.0516819	0
Clustering-based subsystems	Clustering-based subsystems	CBSS-290633.1.peg.1906	GTP-binding protein EngA	4170	3706	0.172954	0.156994	7.58738e-05
Clustering-based subsystems	Clustering-based subsystems	CBSS-290633.1.peg.1906	Mlr7403 protein	6	1	0.000248855	4.23622e-05	0.209695
Clustering-based subsystems	Clustering-based subsystems	CBSS-291331.3.peg.3674	FIG026291: Hypothetical periplasmic protein	0	2	0	8.47244e-05	0.373727
Clustering-based subsystems	Clustering-based subsystems	CBSS-291331.3.peg.3674	S-adenosyl-L-methionine dependent methyltransferase, similar to cyclopropane-fatty-acyl-phospholipid synthase	0	2	0	8.47244e-05	0.373639
Clustering-based subsystems	Clustering-based subsystems	CBSS-291331.3.peg.3674	FIG002994: Putative transcriptional regulator	2	2	8.29517e-05	8.47244e-05	1
Clustering-based subsystems	Clustering-based subsystems	CBSS-292415.3.peg.2341	Major facilitator superfamily (MFS) transporter	0	26	0	0.00110142	6.56448e-08
Clustering-based subsystems	Clustering-based subsystems	CBSS-292415.3.peg.2341	Rhodanese-related sulfurtransferase	76	78	0.00315217	0.00330425	0.937509
Clustering-based subsystems	Clustering-based subsystems	CBSS-296591.1.peg.2330	NAD-dependent epimerase/dehydratase family protein	102	448	0.00423054	0.0189783	0
Clustering-based subsystems	Clustering-based subsystems	CBSS-296591.1.peg.2330	UDP-glucuronate 5'-epimerase (EC 5.1.3.12)	660	366	0.0273741	0.0155046	0
Clustering-based subsystems	Clustering-based subsystems	CBSS-296591.1.peg.2330	NAD-dependent epimerase/dehydratase	196	583	0.00812927	0.0246972	0
Clustering-based subsystems	Clustering-based subsystems	CBSS-296591.1.peg.2330	Putative glycosyltransferase	202	367	0.00837812	0.0155469	6.02365e-12
Clustering-based subsystems	Clustering-based subsystems	CBSS-296591.1.peg.2330	Nucleoside-diphosphate-sugar epimerases	40	70	0.00165903	0.00296535	0.0105901
Clustering-based subsystems	Clustering-based subsystems	CBSS-296591.1.peg.2330	Alpha-1,3-N-acetylgalactosamine transferase PglA (EC 2.4.1.-)	86	112	0.00356692	0.00474457	0.106388
Clustering-based subsystems	Clustering-based subsystems	CBSS-296591.1.peg.2330	Nucleoside-diphosphate sugar epimerase/dehydratase	27	17	0.00111985	0.000720157	0.282373
Clustering-based subsystems	Clustering-based subsystems	CBSS-296591.1.peg.2330	Lipid carrier : UDP-N-acetylgalactosaminyltransferase (EC 2.4.1.-)	552	572	0.0228947	0.0242312	0.500388
Clustering-based subsystems	Clustering-based subsystems	CBSS-296591.1.peg.2330	Nucleotide sugar epimerase	103	105	0.00427201	0.00444803	0.931797
Clustering-based subsystems	Clustering-based subsystems	CBSS-312309.3.peg.1965	[Protein-PII] uridylyltransferase (EC 2.7.7.59)	445	222	0.0184568	0.00940441	0
Clustering-based subsystems	Clustering-based subsystems	CBSS-312309.3.peg.1965	putative; UPF0325 protein yaeH	4	0	0.000165903	0	0.212073
Clustering-based subsystems	Clustering-based subsystems	CBSS-312309.3.peg.1965	Methionine aminopeptidase (EC 3.4.11.18)	4252	4248	0.176355	0.179955	0.500483
Clustering-based subsystems	Putative Isoquinoline 1-oxidoreductase subunit	CBSS-314267.3.peg.390	Isoquinoline 1-oxidoreductase beta subunit (EC 1.3.99.16)	0	4	0	0.000169449	0.116593
Clustering-based subsystems	Clustering-based subsystems	CBSS-314269.3.peg.1840	Carbon monoxide dehydrogenase medium chain (EC 1.2.99.2)	0	6	0	0.000254173	0.0347526
Clustering-based subsystems	Clustering-based subsystems	CBSS-314269.3.peg.1840	carbon monoxide dehydrogenase D protein	12	4	0.00049771	0.000169449	0.141877
Clustering-based subsystems	Clustering-based subsystems	CBSS-314269.3.peg.1840	Carbon monoxide dehydrogenase large chain (EC 1.2.99.2)	4	6	0.000165903	0.000254173	0.672754
Clustering-based subsystems	Clustering-based subsystems	CBSS-314269.3.peg.1840	Carbon monoxide dehydrogenase F protein	10	10	0.000414759	0.000423622	1
Clustering-based subsystems	Clustering-based subsystems	CBSS-314269.3.peg.1840	Carbon monoxide dehydrogenase small chain (EC 1.2.99.2)	6	6	0.000248855	0.000254173	1
Clustering-based subsystems	Putative asociate of RNA polymerase sigma-54 factor rpoN	CBSS-316057.3.peg.1308	RNA polymerase sigma-70 factor	698	1704	0.0289502	0.0721852	0
Clustering-based subsystems	Putative asociate of RNA polymerase sigma-54 factor rpoN	CBSS-316057.3.peg.1308	RNA polymerase sigma-70 factor, ECF subfamily	327	825	0.0135626	0.0349488	0
Clustering-based subsystems	Putative asociate of RNA polymerase sigma-54 factor rpoN	CBSS-316057.3.peg.1308	RNA polymerase sigma-E factor	36	110	0.00149313	0.00465984	1.95498e-09
Clustering-based subsystems	Putative asociate of RNA polymerase sigma-54 factor rpoN	CBSS-316057.3.peg.1308	Sigma-70 region 2:Sigma-70 region 4	6	0	0.000248855	0	0.0654817
Clustering-based subsystems	Putative asociate of RNA polymerase sigma-54 factor rpoN	CBSS-316057.3.peg.1308	rna synthesis, modification , dna transcription	5	12	0.000207379	0.000508346	0.167887
Clustering-based subsystems	Putative asociate of RNA polymerase sigma-54 factor rpoN	CBSS-316057.3.peg.1308	RNA polymerase sigma-70 factor, ECF family	9	17	0.000373283	0.000720157	0.207688
Clustering-based subsystems	Putative asociate of RNA polymerase sigma-54 factor rpoN	CBSS-316057.3.peg.1308	macromolecule synthesis, modification	34	22	0.00141018	0.000931968	0.264844
Clustering-based subsystems	Putative asociate of RNA polymerase sigma-54 factor rpoN	CBSS-316057.3.peg.1308	macromolecule metabolism	53	41	0.00219822	0.00173685	0.431937
Clustering-based subsystems	Putative asociate of RNA polymerase sigma-54 factor rpoN	CBSS-316057.3.peg.1308	DNA-directed RNA polymerase specialized sigma subunit, sigma24-like	5	2	0.000207379	8.47244e-05	0.606766
Clustering-based subsystems	Putative asociate of RNA polymerase sigma-54 factor rpoN	CBSS-316057.3.peg.1308	putative RNA polymerase sigma factor	26	21	0.00107837	0.000889606	0.739649
Clustering-based subsystems	Putative asociate of RNA polymerase sigma-54 factor rpoN	CBSS-316057.3.peg.1308	ECF sigma factor	1	2	4.14759e-05	8.47244e-05	0.750678
Clustering-based subsystems	Clustering-based subsystems	CBSS-316057.3.peg.3521	Glutamate-ammonia-ligase adenylyltransferase (EC 2.7.7.42)	1556	994	0.0645364	0.042108	0
Clustering-based subsystems	Clustering-based subsystems	CBSS-316057.3.peg.3521	Thiol peroxidase, Bcp-type (EC 1.11.1.15)	1418	1082	0.0588128	0.0458359	4.11744e-09
Clustering-based subsystems	Clustering-based subsystems	CBSS-316057.3.peg.3521	Large exoproteins involved in heme utilization or adhesion	114	144	0.00472825	0.00610016	0.0958423
Clustering-based subsystems	Clustering-based subsystems	CBSS-316057.3.peg.563	Heme O synthase, protoheme IX farnesyltransferase (EC 2.5.1.-) COX10-CtaB	24	2	0.000995421	8.47244e-05	4.55809e-05
Clustering-based subsystems	Clustering-based subsystems	CBSS-316057.3.peg.563	TldD protein, part of proposed TldE/TldD proteolytic complex (PMID 12029038)	770	702	0.0319364	0.0297383	0.288634
Clustering-based subsystems	Clustering-based subsystems	CBSS-316057.3.peg.563	Cytochrome oxidase biogenesis protein Surf1, facilitates heme A insertion	0	2	0	8.47244e-05	0.371438
Clustering-based subsystems	Clustering-based subsystems	CBSS-316057.3.peg.563	Cytochrome c oxidase polypeptide III (EC 1.9.3.1)	0	2	0	8.47244e-05	0.370565
Clustering-based subsystems	Probably Ybbk-related hypothetical membrane proteins	CBSS-316057.3.peg.659	Putative activity regulator of membrane protease YbbK	182	130	0.00754861	0.00550709	0.0176806
Clustering-based subsystems	Probably Ybbk-related hypothetical membrane proteins	CBSS-316057.3.peg.659	Polysialic acid capsule sugar isomerase, KpsF/GutQ family	5	0	0.000207379	0	0.119269
Clustering-based subsystems	Probably Ybbk-related hypothetical membrane proteins	CBSS-316057.3.peg.659	Putative stomatin/prohibitin-family membrane protease subunit YbbK	1890	1746	0.0783894	0.0739644	0.151035
Clustering-based subsystems	Clustering-based subsystems	CBSS-316273.3.peg.227	Alpha-2-macroglobulin	29	12	0.0012028	0.000508346	0.0287046
Clustering-based subsystems	Clustering-based subsystems	CBSS-316273.3.peg.227	Thiosulfate sulfurtransferase, rhodanese (EC 2.8.1.1)	24	10	0.000995421	0.000423622	0.0538702
Clustering-based subsystems	Clustering-based subsystems	CBSS-316273.3.peg.227	Protein SseB	5	0	0.000207379	0	0.120879
Clustering-based subsystems	Clustering-based subsystems	CBSS-316273.3.peg.2378	FIG045374: Type II restriction enzyme, methylase subunit YeeA	533	293	0.0221066	0.0124121	6.66237e-15
Clustering-based subsystems	Clustering-based subsystems	CBSS-316273.3.peg.2378	FIG006126: DNA helicase, restriction/modification system component YeeB	191	68	0.00792189	0.00288063	3.45011e-13
Clustering-based subsystems	Clustering-based subsystems	CBSS-316273.3.peg.2378	YeeC-like protein	39	0	0.00161756	0	3.11955e-11
Clustering-based subsystems	Clustering-based subsystems	CBSS-316273.3.peg.2709	FIG046709: Hypothetical protein	1	0	4.14759e-05	0	1
Clustering-based subsystems	Clustering-based subsystems	CBSS-316273.3.peg.448	FIG017823: ATPase, MoxR family	14	26	0.000580662	0.00110142	0.112965
Clustering-based subsystems	Clustering-based subsystems	CBSS-316273.3.peg.448	FIG037995: Hypothetical protein	0	3	0	0.000127087	0.209921
Clustering-based subsystems	Clustering-based subsystems	CBSS-316273.3.peg.922	Integral membrane protein CcmA involved in cell shape determination	0	17	0	0.000720157	2.78647e-05
Clustering-based subsystems	Clustering-based subsystems	CBSS-316273.3.peg.922	FIG037127: Two-component system sensor protein	0	3	0	0.000127087	0.209639
Clustering-based subsystems	Clustering-based subsystems	CBSS-316273.3.peg.922	probable iron binding protein from the HesB_IscA_SufA family	16	10	0.000663614	0.000423622	0.465453
Clustering-based subsystems	Clustering-based subsystems	CBSS-316279.3.peg.746	Hypothetical protein of L-Asparaginase type 2-like superfamily	0	8	0	0.000338898	0.00995655
Clustering-based subsystems	Clustering-based subsystems	CBSS-316279.3.peg.746	Iojap protein	730	686	0.0302774	0.0290605	0.608615
Clustering-based subsystems	Hypothetical lipase related to Phosphatidate metabolism	CBSS-316407.3.peg.1371	CDP-diacylglycerol--glycerol-3-phosphate 3-phosphatidyltransferase (EC 2.7.8.5)	1646	1218	0.0682693	0.0515972	9.44354e-13
Clustering-based subsystems	Hypothetical lipase related to Phosphatidate metabolism	CBSS-316407.3.peg.1371	Phosphatidate cytidylyltransferase (EC 2.7.7.41)	1428	1516	0.0592275	0.0642211	0.0634786
Clustering-based subsystems	Hypothetical lipase related to Phosphatidate metabolism	CBSS-316407.3.peg.1371	Putative lipase in cluster with Phosphatidate cytidylyltransferase	11	3	0.000456234	0.000127087	0.113005
Clustering-based subsystems	Hypothetical lipase related to Phosphatidate metabolism	CBSS-316407.3.peg.1371	Ser/Thr and Tyr protein phosphatase (dual specificity)	5	9	0.000207379	0.00038126	0.425977
Clustering-based subsystems	Clustering-based subsystems	CBSS-316407.3.peg.2816	Protein involved in stability of MscS mechanosensitive channel	34	0	0.00141018	0	8.67454e-10
Clustering-based subsystems	Clustering-based subsystems	CBSS-316407.3.peg.2816	Protein of unknown function DUF541	11	29	0.000456234	0.0012285	0.0109302
Clustering-based subsystems	Clustering-based subsystems	CBSS-316407.3.peg.2816	Arginine exporter protein ArgO	5	0	0.000207379	0	0.119164
Clustering-based subsystems	Clustering-based subsystems	CBSS-320372.3.peg.6046	Glutathione synthetase (EC 6.3.2.3)	24	4	0.000995421	0.000169449	0.000654354
Clustering-based subsystems	Clustering-based subsystems	CBSS-320372.3.peg.6046	Aspartate carbamoyltransferase (EC 2.1.3.2)	2630	2330	0.109082	0.0987039	0.00154059
Clustering-based subsystems	Clustering-based subsystems	CBSS-320372.3.peg.6046	UPF0301 protein YqgE	8	8	0.000331807	0.000338898	1
Clustering-based subsystems	Carotenoid biosynthesis	CBSS-320388.3.peg.3759	Phytoene synthase (EC 2.5.1.32)	36	100	0.00149313	0.00423622	1.03124e-07
Clustering-based subsystems	Clustering-based subsystems	CBSS-323097.3.peg.2594	Protein YicC	643	702	0.026669	0.0297383	0.0974275
Clustering-based subsystems	Clustering-based subsystems	CBSS-323097.3.peg.2594	Guanylate kinase (EC 2.7.4.8)	1732	1584	0.0718362	0.0671017	0.102601
Clustering-based subsystems	Clustering-based subsystems	CBSS-323097.3.peg.2594	FIG003307: hypothetical protein	177	172	0.00734123	0.0072863	1
Clustering-based subsystems	Flagella protein?	CBSS-323098.3.peg.2823	Flagellar motor rotation protein MotB	528	146	0.0218993	0.00618488	0
Clustering-based subsystems	Flagella protein?	CBSS-323098.3.peg.2823	MotA/TolQ/ExbB proton channel family protein, probably associated with flagella	2	0	8.29517e-05	0	0.643528
Clustering-based subsystems	Chemotaxis, response regulators	CBSS-323850.3.peg.3142	Chemotaxis protein CheC -- inhibitor of MCP methylation	300	69	0.0124428	0.00292299	0
Clustering-based subsystems	Chemotaxis, response regulators	CBSS-323850.3.peg.3142	diguanylate cyclase (GGDEF domain) with PAS/PAC sensor	81	59	0.00335954	0.00249937	0.176141
Clustering-based subsystems	Hypothetical in Lysine biosynthetic cluster	CBSS-323850.3.peg.3269	2-haloalkanoic acid dehalogenase (EC 3.8.1.2)	58	211	0.0024056	0.00893842	0
Clustering-based subsystems	Hypothetical in Lysine biosynthetic cluster	CBSS-323850.3.peg.3269	Tyrosine recombinase XerC	1108	818	0.0459553	0.0346523	5.52743e-09
Clustering-based subsystems	Hypothetical in Lysine biosynthetic cluster	CBSS-323850.3.peg.3269	Protein of unknown function DUF484	4	0	0.000165903	0	0.214215
Clustering-based subsystems	Putative GGDEF domain protein related to agglutinin secretion	CBSS-323850.3.peg.3284	Agglutination protein	10	467	0.000414759	0.0197831	4.07374e-125
Clustering-based subsystems	Putative GGDEF domain protein related to agglutinin secretion	CBSS-323850.3.peg.3284	ABC transporter, transmembrane region:ABC transporter:Peptidase C39, bacteriocin processing	7	14	0.000290331	0.000593071	0.216975
Clustering-based subsystems	Translation	CBSS-326442.4.peg.1852	DNA-3-methyladenine glycosylase (EC 3.2.2.20)	187	454	0.00775599	0.0192324	0
Clustering-based subsystems	Translation	CBSS-326442.4.peg.1852	ABC-type polar amino acid transport system, ATPase component	627	469	0.0260054	0.0198679	4.56395e-05
Clustering-based subsystems	Translation	CBSS-326442.4.peg.1852	tRNA 5-methylaminomethyl-2-thiouridine synthase TusD	24	2	0.000995421	8.47244e-05	4.56409e-05
Clustering-based subsystems	Translation	CBSS-326442.4.peg.1852	tRNA(Cytosine32)-2-thiocytidine synthetase	2298	2000	0.0953115	0.0847244	0.000453327
Clustering-based subsystems	Translation	CBSS-326442.4.peg.1852	tRNA 5-methylaminomethyl-2-thiouridine synthase TusC	12	0	0.00049771	0	0.00163985
Clustering-based subsystems	Translation	CBSS-326442.4.peg.1852	Putative TEGT family carrier/transport protein	6	0	0.000248855	0	0.0665846
Clustering-based subsystems	Translation	CBSS-326442.4.peg.1852	Hypothetical lysR-family transcriptional regulator YdhB	13	4	0.000539186	0.000169449	0.0980937
Clustering-based subsystems	Translation	CBSS-326442.4.peg.1852	tRNA 2-thiouridine synthesizing protein E (EC 2.8.1.-)	7	3	0.000290331	0.000127087	0.485615
Clustering-based subsystems	DNA polymerase III epsilon cluster	CBSS-342610.3.peg.1536	Predicted signal-transduction protein containing cAMP-binding and CBS domains	12	2	0.00049771	8.47244e-05	0.0312357
Clustering-based subsystems	DNA polymerase III epsilon cluster	CBSS-342610.3.peg.1536	FIG004599: Hypothetical protein	1	0	4.14759e-05	0	1
Clustering-based subsystems	Clustering-based subsystems	CBSS-342610.3.peg.1794	ADP-ribose pyrophosphatase (EC 3.6.1.13)	1606	1024	0.0666102	0.0433789	0
Clustering-based subsystems	Clustering-based subsystems	CBSS-342610.3.peg.1794	3',5'-cyclic-nucleotide phosphodiesterase (EC 3.1.4.17)	54	0	0.0022397	0	1.33774e-15
Clustering-based subsystems	Clustering-based subsystems	CBSS-342610.3.peg.1794	Putative esterase, FIGfam005057	11	0	0.000456234	0	0.0030397
Clustering-based subsystems	Clustering-based subsystems	CBSS-342610.3.peg.1794	Topoisomerase IV subunit B (EC 5.99.1.-)	3412	3326	0.141516	0.140897	0.968519
Clustering-based subsystems	D-tyrosyl-tRNA(Tyr) deacylase (EC 3.1.-.-) cluster	CBSS-342610.3.peg.283	D-tyrosyl-tRNA(Tyr) deacylase	1558	1230	0.0646194	0.0521055	9.45659e-08
Clustering-based subsystems	Choline bitartrate degradation, putative	CBSS-344610.3.peg.2335	Putative dioxygenase, alpha subunit (EC 1.-.-.-)	8	0	0.000331807	0	0.0200387
Clustering-based subsystems	Choline bitartrate degradation, putative	CBSS-344610.3.peg.2335	Choline monooxygenase, alpha subunit (EC 1.14.15.7)	8	0	0.000331807	0	0.0198496
Clustering-based subsystems	Choline bitartrate degradation, putative	CBSS-344610.3.peg.2335	Choline-glycine betaine transporter	18	6	0.000746565	0.000254173	0.0503486
Clustering-based subsystems	Choline bitartrate degradation, putative	CBSS-344610.3.peg.2335	Tartrate dehydrogenase (EC 1.1.1.93)	20	11	0.000829517	0.000465984	0.24617
Clustering-based subsystems	Choline bitartrate degradation, putative	CBSS-344610.3.peg.2335	Choline monooxygenase, beta subunit (EC 1.14.15.7)	3	0	0.000124428	0	0.37382
Clustering-based subsystems	Choline bitartrate degradation, putative	CBSS-344610.3.peg.2335	Putative dioxygenase, beta subunit (EC 1.-.-.-)	3	0	0.000124428	0	0.369617
Clustering-based subsystems	Clustering-based subsystems	CBSS-350688.3.peg.1509	DNA polymerase III alpha subunit (EC 2.7.7.7)	7754	6697	0.321604	0.2837	4.57143e-13
Clustering-based subsystems	Clustering-based subsystems	CBSS-350688.3.peg.1509	Dipicolinate synthase subunit A (EC 4.2.1.52)	120	193	0.0049771	0.0081759	7.90939e-05
Clustering-based subsystems	Clustering-based subsystems	CBSS-350688.3.peg.1509	Transcription termination protein NusA	3220	3392	0.133552	0.143693	0.00852327
Clustering-based subsystems	Clustering-based subsystems	CBSS-350688.3.peg.1509	SSU ribosomal protein S15p (S13e)	1100	944	0.0456234	0.0399899	0.00882966
Clustering-based subsystems	Clustering-based subsystems	CBSS-350688.3.peg.1509	ribosomal protein L7Ae family protein	264	200	0.0109496	0.00847244	0.0179297
Clustering-based subsystems	Clustering-based subsystems	CBSS-350688.3.peg.1509	YlxP-like protein	8	22	0.000331807	0.000931968	0.0247553
Clustering-based subsystems	Clustering-based subsystems	CBSS-350688.3.peg.1509	FIG007959: peptidase, M16 family	125	86	0.00518448	0.00364315	0.03233
Clustering-based subsystems	Clustering-based subsystems	CBSS-350688.3.peg.1509	FIG000325: clustered with transcription termination protein NusA	798	840	0.0330977	0.0355842	0.244997
Clustering-based subsystems	Clustering-based subsystems	CBSS-350688.3.peg.1509	FIG007013: polysaccharide deacetylase, putative	20	25	0.000829517	0.00105906	0.628906
Clustering-based subsystems	Clustering-based subsystems	CBSS-350688.3.peg.1509	COG2740: Predicted nucleic-acid-binding protein implicated in transcription termination	522	494	0.0216504	0.0209269	0.740511
Clustering-based subsystems	Clustering-based subsystems	CBSS-350688.3.peg.1509	FMN adenylyltransferase (EC 2.7.7.2)	1336	1318	0.0554117	0.0558334	0.962941
Clustering-based subsystems	Clustering-based subsystems	CBSS-350688.3.peg.1509	Riboflavin kinase (EC 2.7.1.26)	1348	1320	0.0559095	0.0559181	1
Clustering-based subsystems	TldD cluster	CBSS-354.1.peg.2917	FIG005080: Possible exported protein	32	1	0.00132723	4.23622e-05	4.91376e-08
Clustering-based subsystems	TldD cluster	CBSS-354.1.peg.2917	FIG003879: Predicted amidohydrolase	60	80	0.00248855	0.00338898	0.151507
Clustering-based subsystems	Clustering-based subsystems	CBSS-370552.3.peg.1240	YfaA	1	8	4.14759e-05	0.000338898	0.0457536
Clustering-based subsystems	Clustering-based subsystems	CBSS-370552.3.peg.1240	Hypothetical protein DUF194, DegV family	28	13	0.00116132	0.000550709	0.0603291
Clustering-based subsystems	Clustering-based subsystems	CBSS-370552.3.peg.1240	FIG006988: Lipase/Acylhydrolase with GDSL-like motif	6	8	0.000248855	0.000338898	0.734692
Clustering-based subsystems	Biosynthesis of galactoglycans and related lipopolysacharides	CBSS-376686.6.peg.291	glycosyl transferase, family 2	404	267	0.0167562	0.0113107	2.88525e-06
Clustering-based subsystems	Biosynthesis of galactoglycans and related lipopolysacharides	CBSS-376686.6.peg.291	Glycosyl transferase, family 2	707	827	0.0293234	0.0350335	0.0017902
Clustering-based subsystems	Biosynthesis of galactoglycans and related lipopolysacharides	CBSS-376686.6.peg.291	Bacterial sugar transferase	229	177	0.00949797	0.00749811	0.0457173
Clustering-based subsystems	Biosynthesis of galactoglycans and related lipopolysacharides	CBSS-376686.6.peg.291	Hexapeptide transferase family protein	21	9	0.000870993	0.00038126	0.0868144
Clustering-based subsystems	Biosynthesis of galactoglycans and related lipopolysacharides	CBSS-376686.6.peg.291	Glycosyltransferase (EC 2.4.1.-)	2744	2795	0.11381	0.118402	0.237485
Clustering-based subsystems	Biosynthesis of galactoglycans and related lipopolysacharides	CBSS-376686.6.peg.291	Alpha-1,4-N-acetylgalactosamine transferase PglH (EC 2.4.1.-)	102	120	0.00423054	0.00508346	0.306845
Clustering-based subsystems	Clustering-based subsystems	CBSS-393121.3.peg.1913	ATP-dependent DNA helicase UvrD/PcrA	3915	2997	0.162378	0.12696	0
Clustering-based subsystems	Clustering-based subsystems	CBSS-393121.3.peg.1913	DNA ligase (EC 6.5.1.2)	5764	4808	0.239067	0.203677	2.28465e-15
Clustering-based subsystems	Clustering-based subsystems	CBSS-393121.3.peg.1913	ATP-dependent DNA helicase pcrA (EC 3.6.1.-)	86	48	0.00356692	0.00203339	0.00569455
Clustering-based subsystems	Clustering-based subsystems	CBSS-393121.3.peg.1913	His repressor	265	316	0.0109911	0.0133865	0.044863
Clustering-based subsystems	Clustering-based subsystems	CBSS-393121.3.peg.1913	(S)-3-O-geranylgeranylglyceryl phosphate synthase	6	3	0.000248855	0.000127087	0.63305
Clustering-based subsystems	Protein export?	CBSS-393121.3.peg.2760	Protein export cytoplasm protein SecA2 ATPase RNA helicase (TC 3.A.5.1.1)	136	20	0.00564072	0.000847244	0
Clustering-based subsystems	Protein export?	CBSS-393121.3.peg.2760	Peptidase, M23/M37 family	292	1152	0.012111	0.0488013	0
Clustering-based subsystems	Protein export?	CBSS-393121.3.peg.2760	Protein export cytoplasm protein SecA ATPase RNA helicase (TC 3.A.5.1.1)	10768	9670	0.446612	0.409642	4.28552e-09
Clustering-based subsystems	Protein export?	CBSS-393121.3.peg.2760	ABC transporter ATP-binding protein uup	1046	796	0.0433838	0.0337203	4.48268e-07
Clustering-based subsystems	Protein export?	CBSS-393121.3.peg.2760	NLP/P60 family protein	344	486	0.0142677	0.020588	9.76324e-07
Clustering-based subsystems	Protein export?	CBSS-393121.3.peg.2760	D-glutamyl-L-m-Dpm peptidase P45; Peptidoglycan lytic protein P45	7	0	0.000290331	0	0.036709
Clustering-based subsystems	Protein export?	CBSS-393121.3.peg.2760	Peptide chain release factor 2	2990	2792	0.124013	0.118275	0.136231
Clustering-based subsystems	Protein export?	CBSS-393121.3.peg.2760	peptidoglycan lytic protein P45	21	13	0.000870993	0.000550709	0.354127
Clustering-based subsystems	Protein export?	CBSS-393121.3.peg.2760	Membrane proteins related to metalloendopeptidases	344	363	0.0142677	0.0153775	0.478441
Clustering-based subsystems	Clustering-based subsystems	CBSS-393124.3.peg.2657	Methylated-DNA--protein-cysteine methyltransferase (EC 2.1.1.63)	648	530	0.0268764	0.022452	0.00657255
Clustering-based subsystems	Clustering-based subsystems	CBSS-393124.3.peg.2657	Probable carboxyvinyl-carboxyphosphonate phosphorylmutase (EC 2.7.8.23)	5	0	0.000207379	0	0.11998
Clustering-based subsystems	Clustering-based subsystems	CBSS-393124.3.peg.2657	ADA regulatory protein	16	18	0.000663614	0.00076252	0.849127
Clustering-based subsystems	Related to Menaquinone-cytochrome C reductase	CBSS-393130.3.peg.129	TPR-repeat-containing protein, putative component of Menaquinone-cytochrome C reductase	10	0	0.000414759	0	0.00570287
Clustering-based subsystems	Related to Menaquinone-cytochrome C reductase	CBSS-393130.3.peg.129	Menaquinone-cytochrome c reductase, cytochrome B subunit	2	2	8.29517e-05	8.47244e-05	1
Clustering-based subsystems	Related to Menaquinone-cytochrome C reductase	CBSS-393130.3.peg.129	BH1670 unknown conserved protein in B. subtilis	1	0	4.14759e-05	0	1
Clustering-based subsystems	Cell Division	CBSS-393130.3.peg.794	Thiamine biosynthesis protein ThiI	2026	1430	0.0840301	0.0605779	0
Clustering-based subsystems	Cell Division	CBSS-393130.3.peg.794	SSU ribosomal protein S4p (S9e)	2252	1778	0.0934036	0.07532	8.48755e-11
Clustering-based subsystems	Clustering-based subsystems	CBSS-393131.3.peg.612	Transcription accessory protein (S1 RNA-binding domain)	5772	3940	0.239399	0.166907	0
Clustering-based subsystems	Clustering-based subsystems	CBSS-393131.3.peg.612	Putative metallopeptidase (Zinc) SprT family	12	1	0.00049771	4.23622e-05	0.00959794
Clustering-based subsystems	Clustering-based subsystems	CBSS-393133.3.peg.2787	Thymidylate kinase (EC 2.7.4.9)	1052	828	0.0436326	0.0350759	1.23597e-05
Clustering-based subsystems	Clustering-based subsystems	CBSS-393133.3.peg.2787	Arginine decarboxylase (EC 4.1.1.19) / Lysine decarboxylase (EC 4.1.1.18)	125	87	0.00518448	0.00368551	0.0384645
Clustering-based subsystems	Clustering-based subsystems	CBSS-393133.3.peg.2787	protein from nitrogen regulatory protein P-II (GLNB) family, ortholog YAAQ B. subtilis	65	72	0.00269593	0.00305008	0.650039
Clustering-based subsystems	Tricarboxylate transporter	CBSS-49338.1.peg.459	TRAP-type C4-dicarboxylate transport system, large permease component	859	1021	0.0356278	0.0432518	0.000119801
Clustering-based subsystems	Tricarboxylate transporter	CBSS-49338.1.peg.459	Tricarboxylate transport membrane protein TctA	452	568	0.0187471	0.0240617	0.000302656
Clustering-based subsystems	Tricarboxylate transporter	CBSS-49338.1.peg.459	TRAP-type uncharacterized transport system, fused permease component	77	117	0.00319364	0.00495638	0.00874173
Clustering-based subsystems	Tricarboxylate transporter	CBSS-49338.1.peg.459	TRAP dicarboxylate transporter, DctM subunit, unknown substrate 8	65	96	0.00269593	0.00406677	0.0296999
Clustering-based subsystems	Tricarboxylate transporter	CBSS-49338.1.peg.459	TRAP-type C4-dicarboxylate transport system, periplasmic component	351	368	0.014558	0.0155893	0.522554
Clustering-based subsystems	Clustering-based subsystems	CBSS-562.2.peg.5158 SK3 including	DNA recombination-dependent growth factor C	17	2	0.00070509	8.47244e-05	0.00234625
Clustering-based subsystems	Clustering-based subsystems	CBSS-562.2.peg.5158 SK3 including	Protein YaiI	10	1	0.000414759	4.23622e-05	0.0288172
Clustering-based subsystems	Clustering-based subsystems	CBSS-562.2.peg.5158 SK3 including	Cytoplasmic protein YaiE	5	0	0.000207379	0	0.120266
Clustering-based subsystems	Clustering-based subsystems	CBSS-562.2.peg.5158 SK3 including	AroM protein	15	7	0.000622138	0.000296535	0.222849
Clustering-based subsystems	Clustering-based subsystems	CBSS-562.2.peg.5158 SK3 including	Protein YkiA	1	0	4.14759e-05	0	1
Clustering-based subsystems	Clustering-based subsystems	CBSS-562.2.peg.5158 SK3 including	Protein YaiA	1	0	4.14759e-05	0	1
Clustering-based subsystems	Clustering-based subsystems	CBSS-56780.10.peg.1536	Magnesium and cobalt efflux protein CorC	892	446	0.0369965	0.0188935	0
Clustering-based subsystems	Clustering-based subsystems	CBSS-56780.10.peg.1536	Membrane protein containing HD superfamily hydrolase domain, YQFF ortholog	229	607	0.00949797	0.0257139	0
Clustering-based subsystems	Clustering-based subsystems	CBSS-56780.10.peg.1536	Metal-dependent hydrolase YbeY, involved in rRNA and/or ribosome maturation and assembly	1502	1252	0.0622967	0.0530375	0.00011006
Clustering-based subsystems	Clustering-based subsystems	CBSS-56780.10.peg.1536	Phosphate starvation-inducible ATPase PhoH with RNA binding motif	98	48	0.00406463	0.00203339	0.000273004
Clustering-based subsystems	Clustering-based subsystems	CBSS-56780.10.peg.1536	Phosphate starvation-inducible protein PhoH, predicted ATPase	1057	1140	0.04384	0.0482929	0.0541503
Clustering-based subsystems	Clustering-based subsystems	CBSS-630.2.peg.3360	Radical SAM family enzyme, similar to coproporphyrinogen III oxidase, oxygen-independent, clustered with nucleoside-triphosphatase RdgB	112	60	0.0046453	0.00254173	0.000563826
Clustering-based subsystems	Clustering-based subsystems	CBSS-630.2.peg.3360	Integral membrane protein YggT, involved in response to extracytoplasmic stress (osmotic shock)	20	6	0.000829517	0.000254173	0.0235495
Clustering-based subsystems	Clustering-based subsystems	CBSS-630.2.peg.3360	Similar to coproporphyrinogen III oxidase, oxygen-independent (EC 1.3.99.22)	24	38	0.000995421	0.00160976	0.149539
Clustering-based subsystems	Clustering-based subsystems	CBSS-630.2.peg.3360	HAM1-like protein	4	0	0.000165903	0	0.212745
Clustering-based subsystems	Clustering-based subsystems	CBSS-630.2.peg.3360	UPF0235 protein VC0458	3	0	0.000124428	0	0.368433
Clustering-based subsystems	Isoprenoid/cell wall biosynthesis: PREDICTED UNDECAPRENYL DIPHOSPHATE PHOSPHATASE	CBSS-83331.1.peg.3039	Penicillin-binding protein 3	54	246	0.0022397	0.0104211	0
Clustering-based subsystems	Isoprenoid/cell wall biosynthesis: PREDICTED UNDECAPRENYL DIPHOSPHATE PHOSPHATASE	CBSS-83331.1.peg.3039	Penicillin-binding protein 2B	80	6	0.00331807	0.000254173	1.82534e-16
Clustering-based subsystems	Isoprenoid/cell wall biosynthesis: PREDICTED UNDECAPRENYL DIPHOSPHATE PHOSPHATASE	CBSS-83331.1.peg.3039	Stage V sporulation protein D (Sporulation-specific penicillin-binding protein)	770	598	0.0319364	0.0253326	9.16165e-05
Clustering-based subsystems	Isoprenoid/cell wall biosynthesis: PREDICTED UNDECAPRENYL DIPHOSPHATE PHOSPHATASE	CBSS-83331.1.peg.3039	1-hydroxy-2-methyl-2-(E)-butenyl 4-diphosphate synthase (EC 1.17.7.1)	3836	3604	0.159101	0.152673	0.141735
Clustering-based subsystems	Isoprenoid/cell wall biosynthesis: PREDICTED UNDECAPRENYL DIPHOSPHATE PHOSPHATASE	CBSS-83331.1.peg.3039	penicillin-binding protein, putative	15	6	0.000622138	0.000254173	0.144295
Clustering-based subsystems	Isoprenoid/cell wall biosynthesis: PREDICTED UNDECAPRENYL DIPHOSPHATE PHOSPHATASE	CBSS-83331.1.peg.3039	Intramembrane protease RasP/YluC, implicated in cell division based on FtsL cleavage	2138	2206	0.0886754	0.093451	0.157473
Clustering-based subsystems	Isoprenoid/cell wall biosynthesis: PREDICTED UNDECAPRENYL DIPHOSPHATE PHOSPHATASE	CBSS-83331.1.peg.3039	Undecaprenyl pyrophosphate synthetase (EC 2.5.1.31)	2302	2330	0.0954774	0.0987039	0.3864
Clustering-based subsystems	Isoprenoid/cell wall biosynthesis: PREDICTED UNDECAPRENYL DIPHOSPHATE PHOSPHATASE	CBSS-83331.1.peg.3039	1-deoxy-D-xylulose 5-phosphate reductoisomerase (EC 1.1.1.267)	1442	1466	0.0598082	0.062103	0.454884
Clustering-based subsystems	Clustering-based subsystems	CBSS-83332.1.peg.3803	Transposase for insertion sequence element IS1557	4	3	0.000165903	0.000127087	1
Clustering-based subsystems	Clustering-based subsystems	CBSS-83333.1.peg.946	Cell division inhibitor	18	74	0.000746565	0.0031348	9.67332e-09
Clustering-based subsystems	Clustering-based subsystems	CBSS-83333.1.peg.946	Putative efflux (PET) family inner membrane protein YccS	14	3	0.000580662	0.000127087	0.0309644
Clustering-based subsystems	Clustering-based subsystems	CBSS-83333.1.peg.946	hemimethylated DNA binding protein YccV	6	0	0.000248855	0	0.0667389
Clustering-based subsystems	Clustering-based subsystems	CBSS-83333.1.peg.946	UPF0319 protein YccT precursor	5	0	0.000207379	0	0.121025
Clustering-based subsystems	Clustering-based subsystems	CBSS-83333.1.peg.946	LSU m5C1962 methyltransferase RlmI	2630	2684	0.109082	0.1137	0.222472
Clustering-based subsystems	Clustering-based subsystems	CBSS-83333.1.peg.946	Inner membrane protein YccF	7	2	0.000290331	8.47244e-05	0.287468
Clustering-based subsystems	Clustering-based subsystems	CBSS-83333.1.peg.946	DNA helicase IV	362	321	0.0150143	0.0135983	0.329477
Clustering-based subsystems	Clustering-based subsystems	CBSS-83333.1.peg.946	DNA transformation protein TfoX	12	8	0.00049771	0.000338898	0.629152
Clustering-based subsystems	Clustering-based subsystems	CBSS-83333.1.peg.946	Succinyl-CoA synthetase, alpha subunit-related enzymes	6	8	0.000248855	0.000338898	0.734415
Clustering-based subsystems	Clustering-based subsystems	CBSS-87626.3.peg.3639	Xaa-Pro aminopeptidase (EC 3.4.11.9)	3804	5104	0.157774	0.216217	0
Clustering-based subsystems	Clustering-based subsystems	CBSS-87626.3.peg.3639	2-octaprenyl-6-methoxyphenol hydroxylase (EC 1.14.13.-)	60	2	0.00248855	8.47244e-05	9.97645e-15
Clustering-based subsystems	Clustering-based subsystems	CBSS-87626.3.peg.3639	2-octaprenyl-3-methyl-6-methoxy-1,4-benzoquinol hydroxylase (EC 1.14.13.-)	38	0	0.00157608	0	6.10903e-11
Clustering-based subsystems	Clustering-based subsystems	CBSS-87626.3.peg.3639	FIG001590: Putative conserved exported protein precursor	5	0	0.000207379	0	0.119234
Clustering-based subsystems	tRNA sulfuration	CBSS-89187.3.peg.2957	Glutathione S-transferase domain protein	30	16	0.00124428	0.000677795	0.107888
Clustering-based subsystems	tRNA sulfuration	CBSS-89187.3.peg.2957	Bifunctional PLP-dependent enzyme with beta-cystathionase and maltose regulon repressor activities	397	430	0.0164659	0.0182157	0.255157
Clustering-based subsystems	Cell Division	Cell Division Cluster	FIG001960: FtsZ-interacting protein related to cell division	165	73	0.00684352	0.00309244	3.63294e-08
Clustering-based subsystems	Cell Division	Cell Division Cluster	FIG001583: hypothetical protein, contains S4-like RNA binding domain	228	174	0.0094565	0.00737102	0.0350399
Clustering-based subsystems	Cell Division	Cell Division Cluster	Cell division protein YlmG/Ycf19 (putative), YggT family	12	24	0.00049771	0.00101669	0.0905018
Clustering-based subsystems	Cell Division	Cell Division Cluster	Isoleucyl-tRNA synthetase (EC 6.1.1.5)	10430	10266	0.432593	0.43489	0.826057
Clustering-based subsystems	Clustering-based subsystems	Cell division-ribosomal stress proteins cluster	Ribosome-associated heat shock protein implicated in the recycling of the 50S subunit (S4 paralog)	174	298	0.0072168	0.0126239	1.93997e-08
Clustering-based subsystems	Clustering-based subsystems	Cell division-ribosomal stress proteins cluster	Low temperature requirement B protein	28	1	0.00116132	4.23622e-05	6.12817e-07
Clustering-based subsystems	Clustering-based subsystems	Cell division-ribosomal stress proteins cluster	Hypoxanthine-guanine phosphoribosyltransferase (EC 2.4.2.8)	1678	1418	0.0695965	0.0600696	0.000182117
Clustering-based subsystems	Clustering-based subsystems	Cell division-ribosomal stress proteins cluster	tRNA(Ile)-lysidine synthetase	1678	1854	0.0695965	0.0785395	0.00119593
Clustering-based subsystems	Clustering-based subsystems	Cell division-ribosomal stress proteins cluster	S1 RNA binding domain protein	353	258	0.014641	0.0109294	0.00130876
Clustering-based subsystems	Clustering-based subsystems	Cell division-ribosomal stress proteins cluster	S4-domain-containing heat shock protein	145	89	0.006014	0.00377024	0.00180438
Clustering-based subsystems	Clustering-based subsystems	Cell division-ribosomal stress proteins cluster	Transcription-repair coupling factor	7920	7392	0.328489	0.313141	0.0087477
Clustering-based subsystems	Clustering-based subsystems	Cell division-ribosomal stress proteins cluster	SSU ribosomal protein S1p	3414	3124	0.141599	0.13234	0.017
Clustering-based subsystems	Clustering-based subsystems	Cell division-ribosomal stress proteins cluster	Spore cortex biosynthesis protein	6	1	0.000248855	4.23622e-05	0.209043
Clustering-based subsystems	Clustering-based subsystems	Cell division-ribosomal stress proteins cluster	Peptidyl-tRNA hydrolase (EC 3.1.1.29)	1840	1712	0.0763156	0.0725241	0.221193
Clustering-based subsystems	Clustering-based subsystems	Cell division-ribosomal stress proteins cluster	Peptidyl-tRNA hydrolase, archaeal type (EC 3.1.1.29)	6	2	0.000248855	8.47244e-05	0.416558
Clustering-based subsystems	Clustering-based subsystems	Cell division-ribosomal stress proteins cluster	RNA binding protein, contains ribosomal protein S1 domain	99	103	0.00410611	0.00436331	0.835941
Regulation and Cell signaling	Regulation and Cell signaling	Cell envelope-associated LytR-CpsA-Psr transcriptional attenuators	Cell envelope-associated transcriptional attenuator LytR-CpsA-Psr, subfamily A1 (as in PMID19099556)	244	129	0.0101201	0.00546472	5.29313e-08
Regulation and Cell signaling	Regulation and Cell signaling	Cell envelope-associated LytR-CpsA-Psr transcriptional attenuators	Cell envelope-associated transcriptional attenuator LytR-CpsA-Psr, subfamily M (as in PMID19099556)	35	23	0.00145166	0.000974331	0.276707
Regulation and Cell signaling	Regulation and Cell signaling	Cell envelope-associated LytR-CpsA-Psr transcriptional attenuators	Peptide methionine sulfoxide reductase regulator MsrR	2	0	8.29517e-05	0	0.627481
Regulation and Cell signaling	Regulation and Cell signaling	Cell envelope-associated LytR-CpsA-Psr transcriptional attenuators	Cell envelope-associated transcriptional attenuator LytR-CpsA-Psr, subfamily F1 (as in PMID19099556)	175	174	0.00725828	0.00737102	1
Clustering-based subsystems	Clustering-based subsystems	Cell wall related cluster	FIG004655: Polysaccharide deacetylase	8	0	0.000331807	0	0.0197719
Clustering-based subsystems	Clustering-based subsystems	Cell wall related cluster	Glycine-rich cell wall structural protein precursor	0	1	0	4.23622e-05	0.647916
Clustering-based subsystems	Clustering-based subsystems	Cell wall related cluster	FIG071646: Sugar transferase	7	7	0.000290331	0.000296535	1
Clustering-based subsystems	Clustering-based subsystems	Cell wall related cluster	FIG123464: Polysaccharide export protein	1	0	4.14759e-05	0	1
Carbohydrates	Polysaccharides	Cellulosome	Alpha-amylase (Neopullulanase) SusA (EC 3.2.1.135)	53	434	0.00219822	0.0183852	0
Carbohydrates	Polysaccharides	Cellulosome	Alpha-amylase SusG (EC 3.2.1.1)	30	275	0.00124428	0.0116496	0
Carbohydrates	Polysaccharides	Cellulosome	SusC, outer membrane protein involved in starch binding	3487	1601	0.144626	0.0678219	0
Carbohydrates	Polysaccharides	Cellulosome	SusD, outer membrane protein	1574	555	0.065283	0.023511	0
Carbohydrates	Polysaccharides	Cellulosome	Clostridium cellulosome enzyme, dockerin type I precursor	0	61	0	0.00258409	2.43759e-18
Carbohydrates	Polysaccharides	Cellulosome	Regulatory protein SusR	172	337	0.00713385	0.0142761	3.34447e-13
Carbohydrates	Polysaccharides	Cellulosome	Alpha-glucosidase SusB (EC 3.2.1.20)	615	854	0.0255077	0.0361773	2.50077e-10
Carbohydrates	Polysaccharides	Cellulosome	1,4-alpha-glucan branching enzyme (EC 2.4.1.18)	277	430	0.0114888	0.0182157	1.10403e-08
Carbohydrates	Polysaccharides	Cellulosome	Outer membrane protein SusF	2	29	8.29517e-05	0.0012285	1.00175e-06
Carbohydrates	Polysaccharides	Cellulosome	Outer membrane protein SusE	55	24	0.00228117	0.00101669	0.0027772
Carbohydrates	Polysaccharides	Cellulosome	Endoglucanase J, the largest catalytic component of the cellulosome	20	5	0.000829517	0.000211811	0.0112298
Metabolism of Aromatic Compounds	Metabolism of central aromatic intermediates	Central meta-cleavage pathway of aromatic compound degradation	Acetaldehyde dehydrogenase, acetylating, (EC 1.2.1.10) in gene cluster for degradation of phenols, cresols, catechol	8	1	0.000331807	4.23622e-05	0.0798379
Metabolism of Aromatic Compounds	Metabolism of central aromatic intermediates	Central meta-cleavage pathway of aromatic compound degradation	3,4-dihydroxyphenylacetate 2,3-dioxygenase	4	0	0.000165903	0	0.212801
Metabolism of Aromatic Compounds	Metabolism of central aromatic intermediates	Central meta-cleavage pathway of aromatic compound degradation	4-oxalocrotonate tautomerase (EC 5.3.2.-)	14	8	0.000580662	0.000338898	0.415412
Metabolism of Aromatic Compounds	Metabolism of central aromatic intermediates	Central meta-cleavage pathway of aromatic compound degradation	2-polyprenylphenol hydroxylase and related flavodoxin oxidoreductases	401	365	0.0166318	0.0154622	0.469522
Carbohydrates	Aminosugars	Chitin and N-acetylglucosamine utilization	Chitinase (EC 3.2.1.14)	41	246	0.00170051	0.0104211	0
Carbohydrates	Aminosugars	Chitin and N-acetylglucosamine utilization	N-acetylglucosamine related transporter, NagX	88	548	0.00364988	0.0232145	0
Carbohydrates	Aminosugars	Chitin and N-acetylglucosamine utilization	N-acetyl glucosamine transporter, NagP	261	145	0.0108252	0.00614252	1.72147e-07
Carbohydrates	Aminosugars	Chitin and N-acetylglucosamine utilization	Alpha-N-acetylglucosaminidase (EC 3.2.1.50)	377	530	0.0156364	0.022452	4.05692e-07
Carbohydrates	Aminosugars	Chitin and N-acetylglucosamine utilization	PTS system, chitobiose-specific IIC component (EC 2.7.1.69)	14	0	0.000580662	0	0.000452562
Carbohydrates	Aminosugars	Chitin and N-acetylglucosamine utilization	N-acetylglucosamine-regulated outer membrane porin	14	0	0.000580662	0	0.00045179
Carbohydrates	Aminosugars	Chitin and N-acetylglucosamine utilization	N-Acetyl-D-glucosamine permease 2, possible	23	54	0.000953945	0.00228756	0.00127808
Carbohydrates	Aminosugars	Chitin and N-acetylglucosamine utilization	N-Acetyl-D-glucosamine ABC transport system, permease protein 2	242	307	0.0100372	0.0130052	0.00808131
Carbohydrates	Aminosugars	Chitin and N-acetylglucosamine utilization	PTS system, N-acetylglucosamine-specific IIC component (EC 2.7.1.69)	740	620	0.0306921	0.0262646	0.0121491
Carbohydrates	Aminosugars	Chitin and N-acetylglucosamine utilization	PTS system, N-acetylglucosamine-specific IIB component (EC 2.7.1.69)	740	620	0.0306921	0.0262646	0.0121441
Carbohydrates	Aminosugars	Chitin and N-acetylglucosamine utilization	Chitobiose-specific regulator ChbR, AraC family	8	0	0.000331807	0	0.0198418
Carbohydrates	Aminosugars	Chitin and N-acetylglucosamine utilization	Chitin binding protein	29	12	0.0012028	0.000508346	0.0286827
Carbohydrates	Aminosugars	Chitin and N-acetylglucosamine utilization	N-acetylglucosamine-6P-responsive transcriptional repressor NagC, ROK family	120	82	0.0049771	0.0034737	0.0330841
Carbohydrates	Aminosugars	Chitin and N-acetylglucosamine utilization	PTS system, N-acetylglucosamine-specific IIA component (EC 2.7.1.69)	718	614	0.0297797	0.0260104	0.0348288
Carbohydrates	Aminosugars	Chitin and N-acetylglucosamine utilization	Predicted transcriptional regulator of N-Acetylglucosamine utilization, GntR family	149	107	0.0061799	0.00453276	0.0379742
Carbohydrates	Aminosugars	Chitin and N-acetylglucosamine utilization	N-acetylglucosamine regulated methyl-accepting chemotaxis protein	6	0	0.000248855	0	0.0663654
Carbohydrates	Aminosugars	Chitin and N-acetylglucosamine utilization	Predicted N-acetyl-glucosamine kinase 2, ROK family (EC 2.7.1.59)	28	45	0.00116132	0.0019063	0.0973246
Carbohydrates	Aminosugars	Chitin and N-acetylglucosamine utilization	PTS system, chitobiose-specific IIA component (EC 2.7.1.69)	5	0	0.000207379	0	0.118953
Carbohydrates	Aminosugars	Chitin and N-acetylglucosamine utilization	Chitobiose-specific 6-phospho-beta-glucosidase ChbF (EC 3.2.1.86)	7	2	0.000290331	8.47244e-05	0.287396
Carbohydrates	Aminosugars	Chitin and N-acetylglucosamine utilization	N-Acetyl-D-glucosamine ABC transport system, permease protein 1	296	321	0.0122769	0.0135983	0.339851
Carbohydrates	Aminosugars	Chitin and N-acetylglucosamine utilization	PTS system, chitobiose-specific IIB component (EC 2.7.1.69)	4	1	0.000165903	4.23622e-05	0.51907
Carbohydrates	Aminosugars	Chitin and N-acetylglucosamine utilization	Phosphatase NagD predicted to act in N-acetylglucosamine utilization subsystem	6	3	0.000248855	0.000127087	0.632316
Carbohydrates	Aminosugars	Chitin and N-acetylglucosamine utilization	N-acetylglucosamine kinase of eukaryotic type (EC 2.7.1.59)	4	6	0.000165903	0.000254173	0.672109
Carbohydrates	Aminosugars	Chitin and N-acetylglucosamine utilization	N-Acetyl-D-glucosamine ABC transport system, sugar-binding protein	406	381	0.0168392	0.01614	0.705609
Carbohydrates	Aminosugars	Chitin and N-acetylglucosamine utilization	Glucosamine-6-phosphate deaminase (EC 3.5.99.6)	1718	1650	0.0712555	0.0698976	0.718573
Carbohydrates	Aminosugars	Chitin and N-acetylglucosamine utilization	N-Acetyl-D-glucosamine ABC transport system ATP-binding protein	3	2	0.000124428	8.47244e-05	1
Metabolism of Aromatic Compounds	Peripheral pathways for catabolism of aromatic compounds	Chlorobenzoate degradation	Putative benzaldehyde dehydrogenase oxidoreductase protein (EC 1.2.1.28)	4	0	0.000165903	0	0.214786
Cofactors, Vitamins, Prosthetic Groups, Pigments	Tetrapyrroles	Chlorophyll Biosynthesis	Protoporphyrin IX Mg-chelatase subunit H (EC 6.6.1.1)	5	16	0.000207379	0.000677795	0.036776
Cofactors, Vitamins, Prosthetic Groups, Pigments	Tetrapyrroles	Chlorophyll Biosynthesis	2-vinyl bacteriochlorophyllide hydratase BchF (EC 4.2.1.-)	0	1	0	4.23622e-05	0.646733
Cofactors, Vitamins, Prosthetic Groups, Pigments	Tetrapyrroles	Chlorophyll Biosynthesis	Light-independent protochlorophyllide reductase iron-sulfur ATP-binding protein ChlL (EC 1.18.-.-)	4	3	0.000165903	0.000127087	1
Cofactors, Vitamins, Prosthetic Groups, Pigments	Tetrapyrroles	Chlorophyll Biosynthesis	Protoporphyrin IX Mg-chelatase subunit I (EC 6.6.1.1)	1	1	4.14759e-05	4.23622e-05	1
Photosynthesis	Light-harvesting complexes	Chlorosome	Chlorosome protein I, 2Fe-2S ferredoxin	0	2	0	8.47244e-05	0.372052
Virulence, Disease and Defense	Toxins and superantigens	Cholera toxin	Zona occludens toxin	1	0	4.14759e-05	0	1
Stress Response	Osmotic stress	Choline and Betaine Uptake and Betaine Biosynthesis	Glycine betaine ABC transport system, ATP-binding protein OpuAA (EC 3.6.3.32)	16	285	0.000663614	0.0120732	4.82163e-65
Stress Response	Osmotic stress	Choline and Betaine Uptake and Betaine Biosynthesis	Glycine betaine ABC transport system, permease protein OpuAB	6	190	0.000248855	0.00804882	1.29793e-48
Stress Response	Osmotic stress	Choline and Betaine Uptake and Betaine Biosynthesis	Glycine betaine ABC transport system, glycine betaine-binding protein OpuAC	14	167	0.000580662	0.00707449	2.60152e-34
Stress Response	Osmotic stress	Choline and Betaine Uptake and Betaine Biosynthesis	Choline binding protein A	276	201	0.0114473	0.0085148	0.00465949
Stress Response	Osmotic stress	Choline and Betaine Uptake and Betaine Biosynthesis	Choline ABC transport system, ATP-binding protein OpuBA	11	24	0.000456234	0.00101669	0.0595404
Stress Response	Osmotic stress	Choline and Betaine Uptake and Betaine Biosynthesis	L-proline glycine betaine ABC transport system permease protein ProV (TC 3.A.1.12.1)	43	61	0.00178346	0.00258409	0.139177
Stress Response	Osmotic stress	Choline and Betaine Uptake and Betaine Biosynthesis	L-proline glycine betaine binding ABC transporter protein ProX (TC 3.A.1.12.1)	53	67	0.00219822	0.00283827	0.304647
Stress Response	Osmotic stress	Choline and Betaine Uptake and Betaine Biosynthesis	Osmotically activated L-carnitine/choline ABC transporter, ATP-binding protein OpuCA	21	30	0.000870993	0.00127087	0.354861
Stress Response	Osmotic stress	Choline and Betaine Uptake and Betaine Biosynthesis	L-proline glycine betaine ABC transport system permease protein ProW (TC 3.A.1.12.1)	10	8	0.000414759	0.000338898	0.922409
Stress Response	Osmotic stress	Choline and Betaine Uptake and Betaine Biosynthesis	Osmotically activated L-carnitine/choline ABC transporter, permease protein OpuCD	2	2	8.29517e-05	8.47244e-05	1
Stress Response	Osmotic stress	Choline and Betaine Uptake and Betaine Biosynthesis	Glycine betaine ABC transport system permease protein	1	0	4.14759e-05	0	1
Stress Response	Osmotic stress	Choline and Betaine Uptake and Betaine Biosynthesis	Osmotically activated L-carnitine/choline ABC transporter, substrate-binding protein OpuCC	2	1	8.29517e-05	4.23622e-05	1
Membrane Transport	Membrane Transport	Choline Transport	Sodium-Choline Symporter	28	8	0.00116132	0.000338898	0.00371367
Membrane Transport	Membrane Transport	Choline Transport	Choline ABC transporter permease protein	1	0	4.14759e-05	0	1
Amino Acids and Derivatives	Aromatic amino acids and derivatives	Chorismate Synthesis	Prephenate and/or arogenate dehydrogenase (unknown specificity) (EC 1.3.1.12)(EC 1.3.1.43)	390	652	0.0161756	0.0276202	0
Amino Acids and Derivatives	Aromatic amino acids and derivatives	Chorismate Synthesis	5-Enolpyruvylshikimate-3-phosphate synthase (EC 2.5.1.19)	1440	1120	0.0597252	0.0474457	4.42067e-08
Amino Acids and Derivatives	Aromatic amino acids and derivatives	Chorismate Synthesis	2-keto-3-deoxy-D-arabino-heptulosonate-7-phosphate synthase I alpha (EC 2.5.1.54)	919	685	0.0381163	0.0290181	3.46448e-07
Amino Acids and Derivatives	Aromatic amino acids and derivatives	Chorismate Synthesis	2-keto-3-deoxy-D-arabino-heptulosonate-7-phosphate synthase I beta (EC 2.5.1.54)	873	1056	0.0362084	0.0447345	1.7809e-05
Amino Acids and Derivatives	Aromatic amino acids and derivatives	Chorismate Synthesis	Shikimate 5-dehydrogenase I alpha (EC 1.1.1.25)	464	571	0.0192448	0.0241888	0.000950475
Amino Acids and Derivatives	Aromatic amino acids and derivatives	Chorismate Synthesis	Arogenate dehydrogenase (EC 1.3.1.43)	184	121	0.00763156	0.00512583	0.0023191
Amino Acids and Derivatives	Aromatic amino acids and derivatives	Chorismate Synthesis	Cyclohexadienyl dehydrogenase (EC 1.3.1.12)(EC 1.3.1.43)	30	9	0.00124428	0.00038126	0.0033491
Amino Acids and Derivatives	Aromatic amino acids and derivatives	Chorismate Synthesis	Chorismate synthase (EC 4.2.3.5)	3354	3076	0.13911	0.130306	0.0226547
Amino Acids and Derivatives	Aromatic amino acids and derivatives	Chorismate Synthesis	Shikimate kinase II (EC 2.7.1.71)	18	6	0.000746565	0.000254173	0.0503658
Amino Acids and Derivatives	Aromatic amino acids and derivatives	Chorismate Synthesis	3-dehydroquinate dehydratase I (EC 4.2.1.10)	800	874	0.0331807	0.0370246	0.0578548
Amino Acids and Derivatives	Aromatic amino acids and derivatives	Chorismate Synthesis	Prephenate dehydratase (EC 4.2.1.51)	840	738	0.0348397	0.0312633	0.0700567
Amino Acids and Derivatives	Aromatic amino acids and derivatives	Chorismate Synthesis	3-dehydroquinate synthase (EC 4.2.3.4)	1260	1174	0.0522596	0.0497332	0.353179
Amino Acids and Derivatives	Aromatic amino acids and derivatives	Chorismate Synthesis	3,7-dideoxy-D-threo-hepto-2, 6-diulosonate synthase (EC 4.2.3.-)	15	21	0.000622138	0.000889606	0.456153
Amino Acids and Derivatives	Aromatic amino acids and derivatives	Chorismate Synthesis	3-dehydroquinate dehydratase II (EC 4.2.1.10)	888	912	0.0368306	0.0386343	0.458807
Amino Acids and Derivatives	Aromatic amino acids and derivatives	Chorismate Synthesis	Prephenate dehydrogenase (EC 1.3.1.12)	243	217	0.0100786	0.0091926	0.488397
Amino Acids and Derivatives	Aromatic amino acids and derivatives	Chorismate Synthesis	Shikimate 5-dehydrogenase I gamma (EC 1.1.1.25)	4	1	0.000165903	4.23622e-05	0.518736
Amino Acids and Derivatives	Aromatic amino acids and derivatives	Chorismate Synthesis	Shikimate kinase I (EC 2.7.1.71)	1818	1826	0.0754031	0.0773534	0.606512
Amino Acids and Derivatives	Aromatic amino acids and derivatives	Chorismate Synthesis	2-amino-3,7-dideoxy-D-threo-hept-6-ulosonate synthase (EC 2.5.1.-)	11	7	0.000456234	0.000296535	0.639223
Amino Acids and Derivatives	Aromatic amino acids and derivatives	Chorismate Synthesis	Quinate/shikimate dehydrogenase [Pyrroloquinoline-quinone] (EC 1.1.99.25)	2	0	8.29517e-05	0	0.638047
Amino Acids and Derivatives	Aromatic amino acids and derivatives	Chorismate Synthesis	Chorismate mutase I (EC 5.4.99.5)	819	811	0.0339687	0.0343557	0.94308
Amino Acids and Derivatives	Aromatic amino acids and derivatives	Chorismate Synthesis	Shikimate/quinate 5-dehydrogenase I beta (EC 1.1.1.282)	2302	2254	0.0954774	0.0954844	1
Amino Acids and Derivatives	Aromatic amino acids and derivatives	Chorismate Synthesis	Shikimate kinase III (EC 2.7.1.71)	4	3	0.000165903	0.000127087	1
Amino Acids and Derivatives	Aromatic amino acids and derivatives	Chorismate Synthesis	Quinate/shikimate 5-dehydrogenase I delta (EC 1.1.1.25)	4	4	0.000165903	0.000169449	1
Amino Acids and Derivatives	Aromatic amino acids and derivatives	Chorismate: Intermediate for synthesis of Tryptophan, PAPA antibiotics, PABA, 3-hydroxyanthranilate and more.	Tryptophan synthase beta chain like (EC 4.2.1.20)	437	988	0.018125	0.0418539	0
Amino Acids and Derivatives	Aromatic amino acids and derivatives	Chorismate: Intermediate for synthesis of Tryptophan, PAPA antibiotics, PABA, 3-hydroxyanthranilate and more.	Tryptophan synthase beta chain (EC 4.2.1.20)	2027	1566	0.0840716	0.0663392	1.40479e-11
Amino Acids and Derivatives	Aromatic amino acids and derivatives	Chorismate: Intermediate for synthesis of Tryptophan, PAPA antibiotics, PABA, 3-hydroxyanthranilate and more.	Para-aminobenzoate synthase, amidotransferase component (EC 2.6.1.85)	922	628	0.0382407	0.0266035	1.43863e-11
Amino Acids and Derivatives	Aromatic amino acids and derivatives	Chorismate: Intermediate for synthesis of Tryptophan, PAPA antibiotics, PABA, 3-hydroxyanthranilate and more.	Tryptophan synthase alpha chain (EC 4.2.1.20)	1055	765	0.043757	0.0324071	1.58297e-09
Amino Acids and Derivatives	Aromatic amino acids and derivatives	Chorismate: Intermediate for synthesis of Tryptophan, PAPA antibiotics, PABA, 3-hydroxyanthranilate and more.	Para-aminobenzoate synthase, aminase component (EC 2.6.1.85)	544	752	0.0225629	0.0318564	5.29477e-09
Amino Acids and Derivatives	Aromatic amino acids and derivatives	Chorismate: Intermediate for synthesis of Tryptophan, PAPA antibiotics, PABA, 3-hydroxyanthranilate and more.	Anthranilate synthase, aminase component (EC 4.1.3.27)	1495	1195	0.0620064	0.0506228	9.09231e-07
Amino Acids and Derivatives	Aromatic amino acids and derivatives	Chorismate: Intermediate for synthesis of Tryptophan, PAPA antibiotics, PABA, 3-hydroxyanthranilate and more.	Isochorismatase (EC 3.3.2.1)	315	208	0.0130649	0.00881134	4.39333e-05
Amino Acids and Derivatives	Aromatic amino acids and derivatives	Chorismate: Intermediate for synthesis of Tryptophan, PAPA antibiotics, PABA, 3-hydroxyanthranilate and more.	Phosphoribosylformimino-5-aminoimidazole carboxamide ribotide isomerase (EC 5.3.1.16)	1137	925	0.0471581	0.039185	0.000121029
Amino Acids and Derivatives	Aromatic amino acids and derivatives	Chorismate: Intermediate for synthesis of Tryptophan, PAPA antibiotics, PABA, 3-hydroxyanthranilate and more.	Aminodeoxychorismate lyase (EC 4.1.3.38)	368	460	0.0152631	0.0194866	0.00171093
Amino Acids and Derivatives	Aromatic amino acids and derivatives	Chorismate: Intermediate for synthesis of Tryptophan, PAPA antibiotics, PABA, 3-hydroxyanthranilate and more.	Isochorismate synthase (EC 5.4.4.2)	164	228	0.00680204	0.00965858	0.00217144
Amino Acids and Derivatives	Aromatic amino acids and derivatives	Chorismate: Intermediate for synthesis of Tryptophan, PAPA antibiotics, PABA, 3-hydroxyanthranilate and more.	Anthranilate synthase, amidotransferase component (EC 4.1.3.27)	960	848	0.0398168	0.0359231	0.0655258
Amino Acids and Derivatives	Aromatic amino acids and derivatives	Chorismate: Intermediate for synthesis of Tryptophan, PAPA antibiotics, PABA, 3-hydroxyanthranilate and more.	Phosphoribosylanthranilate isomerase (EC 5.3.1.24)	479	408	0.0198669	0.0172838	0.0839982
Amino Acids and Derivatives	Aromatic amino acids and derivatives	Chorismate: Intermediate for synthesis of Tryptophan, PAPA antibiotics, PABA, 3-hydroxyanthranilate and more.	Isochorismate pyruvate-lyase (EC 4.-.-.-)	2	6	8.29517e-05	0.000254173	0.281888
Amino Acids and Derivatives	Aromatic amino acids and derivatives	Chorismate: Intermediate for synthesis of Tryptophan, PAPA antibiotics, PABA, 3-hydroxyanthranilate and more.	Indole-3-glycerol phosphate synthase (EC 4.1.1.48)	847	860	0.0351301	0.0364315	0.621593
Amino Acids and Derivatives	Aromatic amino acids and derivatives	Chorismate: Intermediate for synthesis of Tryptophan, PAPA antibiotics, PABA, 3-hydroxyanthranilate and more.	Anthranilate phosphoribosyltransferase (EC 2.4.2.18)	1180	1146	0.0489415	0.0485471	0.963896
Secondary Metabolism	Aromatic amino acids and derivatives - #1	Cinnamic Acid Degradation	3-phenylpropionate dioxygenase ferredoxin--NAD(+) reductase component (EC 1.18.1.3)	32	0	0.00132723	0	3.26456e-09
Secondary Metabolism	Aromatic amino acids and derivatives - #1	Cinnamic Acid Degradation	Hca operon (3-phenylpropionic acid catabolism) transcriptional activator HcaR	10	0	0.000414759	0	0.00574172
Secondary Metabolism	Aromatic amino acids and derivatives - #1	Cinnamic Acid Degradation	Probable 3-phenylpropionic acid transporter	15	2	0.000622138	8.47244e-05	0.0067685
Secondary Metabolism	Aromatic amino acids and derivatives - #1	Cinnamic Acid Degradation	3-(3-hydroxy-phenyl)propionate hydroxylase (EC 1.14.13.-)	9	0	0.000373283	0	0.0107632
Secondary Metabolism	Aromatic amino acids and derivatives - #1	Cinnamic Acid Degradation	2,3-dihydroxyphenylpropionate 1,2-dioxygenase (EC 1.13.11.-)	9	0	0.000373283	0	0.0107449
Secondary Metabolism	Aromatic amino acids and derivatives - #1	Cinnamic Acid Degradation	3-phenylpropionate dioxygenase, alpha subunit (EC 1.14.12.19)	14	2	0.000580662	8.47244e-05	0.0114096
Secondary Metabolism	Aromatic amino acids and derivatives - #1	Cinnamic Acid Degradation	Mhp operon transcriptional activator	5	0	0.000207379	0	0.120698
Secondary Metabolism	Aromatic amino acids and derivatives - #1	Cinnamic Acid Degradation	3-phenylpropionate dioxygenase ferredoxin subunit	4	0	0.000165903	0	0.212688
Secondary Metabolism	Aromatic amino acids and derivatives - #1	Cinnamic Acid Degradation	3-phenylpropionate dioxygenase, beta subunit (EC 1.14.12.19)	2	0	8.29517e-05	0	0.628706
Secondary Metabolism	Aromatic amino acids and derivatives - #1	Cinnamic Acid Degradation	2-hydroxy-6-ketonona-2,4-dienedioic acid hydrolase (EC 3.7.1.-)	2	1	8.29517e-05	4.23622e-05	1
Membrane Transport	Membrane Transport	Citrate Utilization System (CitAB, CitH, and tctABC)	CitH citrate transporter	0	3	0	0.000127087	0.210091
Secondary Metabolism	Bacterial cytostatics, differentiation factors and antibiotics	Clavulanic acid biosynthesis	ornithine acetyltransferase	0	6	0	0.000254173	0.0347015
Clustering-based subsystems	Clustering-based subsystems	ClpAS cluster	ATP-dependent Clp protease adaptor protein ClpS	380	114	0.0157608	0.00482929	0
Clustering-based subsystems	Clustering-based subsystems	Cluster co-expressed with butyrate metabolism cluster	Potassium uptake protein TrkH	767	1205	0.031812	0.0510465	0
Clustering-based subsystems	Clustering-based subsystems	Cluster co-expressed with butyrate metabolism cluster	Xaa-Pro dipeptidase PepQ (EC 3.4.13.9)	18	0	0.000746565	0	3.34997e-05
Clustering-based subsystems	Clustering-based subsystems	Cluster co-expressed with butyrate metabolism cluster	FIG000605: protein co-occurring with transport systems (COG1739)	1570	1384	0.0651171	0.0586293	0.0124269
Clustering-based subsystems	Clustering-based subsystems	Cluster co-expressed with butyrate metabolism cluster	Protoporphyrinogen IX oxidase, oxygen-independent, HemG (EC 1.3.-.-)	20	8	0.000829517	0.000338898	0.0743068
Clustering-based subsystems	Clustering-based subsystems	Cluster containing CofD-like protein and co-occuring with DNA repair	FIG002813: LPPG:FO 2-phospho-L-lactate transferase like, CofD-like	314	95	0.0130234	0.00402441	0
Clustering-based subsystems	Clustering-based subsystems	Cluster containing CofD-like protein and co-occuring with DNA repair	FIG000506: Predicted P-loop-containing kinase	2596	1900	0.107671	0.0804882	0
Clustering-based subsystems	Clustering-based subsystems	Cluster containing CofD-like protein and co-occuring with DNA repair	FIG001886: Cytoplasmic hypothetical protein	641	438	0.026586	0.0185546	3.46783e-08
Clustering-based subsystems	Clustering-based subsystems	Cluster with phosphopentomutase paralog	Phosphopentomutase like (EC 5.4.2.7)	36	4	0.00149313	0.000169449	1.01387e-06
Clustering-based subsystems	Clustering-based subsystems	Cluster with phosphopentomutase paralog	Aspartate aminotransferase family	15	1	0.000622138	4.23622e-05	0.00171536
Clustering-based subsystems	Clustering-based subsystems	Cluster with phosphopentomutase paralog	Hypothetical protein YhfZ	12	1	0.00049771	4.23622e-05	0.00958963
Clustering-based subsystems	Clustering-based subsystems	Cluster with phosphopentomutase paralog	Protein containing PTS-regulatory domain	8	0	0.000331807	0	0.0199437
Clustering-based subsystems	Clustering-based subsystems	Cluster with phosphopentomutase paralog	FIG006427: Putative transport system permease protein	21	8	0.000870993	0.000338898	0.0534068
Clustering-based subsystems	Clustering-based subsystems	Cluster with phosphopentomutase paralog	Protein containing an Alanine Racemase Domain	14	5	0.000580662	0.000211811	0.120772
Clustering-based subsystems	Clustering-based subsystems	Cluster with phosphopentomutase paralog	FIG128630: Hypothetical protein	15	7	0.000622138	0.000296535	0.222734
Clustering-based subsystems	Clustering-based subsystems	Cluster with phosphopentomutase paralog	Phosphotriesterase like protein	7	3	0.000290331	0.000127087	0.485509
Clustering-based subsystems	Clustering-based subsystems	Cluster with second YidC in Bacilli	Inner membrane protein translocase component YidC, short form OxaI-like	552	360	0.0228947	0.0152504	1.03415e-08
Clustering-based subsystems	Clustering-based subsystems	Cluster with second YidC in Bacilli	Inner membrane protein translocase component YidC, OxaA protein	70	16	0.00290331	0.000677795	2.2743e-08
Clustering-based subsystems	Carbohydrates - #1	Cluster Ytf and putative sugar transporter	Peptide methionine sulfoxide reductase MsrA (EC 1.8.4.11)	710	1332	0.0294479	0.0564265	0
Clustering-based subsystems	Carbohydrates - #1	Cluster Ytf and putative sugar transporter	Uncharacterized protein YtfM precursor	54	3	0.0022397	0.000127087	4.13824e-12
Clustering-based subsystems	Carbohydrates - #1	Cluster Ytf and putative sugar transporter	Putative sugar ABC transport system, permease protein YjfF	42	2	0.00174199	8.47244e-05	8.63143e-10
Clustering-based subsystems	Carbohydrates - #1	Cluster Ytf and putative sugar transporter	Uncharacterized protein YtfN	55	8	0.00228117	0.000338898	7.05043e-09
Clustering-based subsystems	Carbohydrates - #1	Cluster Ytf and putative sugar transporter	Putative sugar transporter	82	150	0.00340102	0.00635433	1.96581e-05
Clustering-based subsystems	Carbohydrates - #1	Cluster Ytf and putative sugar transporter	Putative sugar ABC transport system, permease protein YtfT	16	0	0.000663614	0	0.000123267
Clustering-based subsystems	Carbohydrates - #1	Cluster Ytf and putative sugar transporter	Putative sugar ABC transport system, ATP-binding protein YtfR (EC 3.6.3.17)	37	10	0.00153461	0.000423622	0.000382123
Clustering-based subsystems	Carbohydrates - #1	Cluster Ytf and putative sugar transporter	Putative sugar ABC transport system, periplasmic binding protein YtfQ precursor	20	4	0.000829517	0.000169449	0.00468659
Clustering-based subsystems	Carbohydrates - #1	Cluster Ytf and putative sugar transporter	UPF0131 protein YtfP	2	1	8.29517e-05	4.23622e-05	1
Clustering-based subsystems	proteosome related	Cluster-based Subsystem Grouping Hypotheticals - perhaps Proteosome Related	Pup ligase PafA, possible component of postulated heterodimer PafA-PafA'	392	290	0.0162585	0.012285	0.00109368
Clustering-based subsystems	proteosome related	Cluster-based Subsystem Grouping Hypotheticals - perhaps Proteosome Related	Pup ligase PafA' paralog, possible component of postulated heterodimer PafA-PafA'	410	310	0.0170051	0.0131323	0.00206745
Clustering-based subsystems	proteosome related	Cluster-based Subsystem Grouping Hypotheticals - perhaps Proteosome Related	Bacterial proteasome-activating AAA-ATPase (PAN)	404	306	0.0167562	0.0129628	0.00243052
Clustering-based subsystems	proteosome related	Cluster-based Subsystem Grouping Hypotheticals - perhaps Proteosome Related	Twin-arginine translocation protein TatC	592	672	0.0245537	0.0284674	0.0233125
Clustering-based subsystems	proteosome related	Cluster-based Subsystem Grouping Hypotheticals - perhaps Proteosome Related	Prokaryotic ubiquitin-like protein Pup	54	32	0.0022397	0.00135559	0.0633961
Clustering-based subsystems	proteosome related	Cluster-based Subsystem Grouping Hypotheticals - perhaps Proteosome Related	FIG005666: putative helicase	2	0	8.29517e-05	0	0.6383
Clustering-based subsystems	proteosome related	Cluster-based Subsystem Grouping Hypotheticals - perhaps Proteosome Related	Twin-arginine translocation protein TatA	322	332	0.0133552	0.0140643	0.660706
Clustering-based subsystems	proteosome related	Cluster-based Subsystem Grouping Hypotheticals - perhaps Proteosome Related	FIG005453: Putative DeoR-family transcriptional regulator	1	0	4.14759e-05	0	1
Cell Wall and Capsule	Capsular and extracellular polysacchrides	CMP-N-acetylneuraminate Biosynthesis	UDP-N-acetylglucosamine 2-epimerase (EC 5.1.3.14)	1571	1906	0.0651586	0.0807424	2.09438e-09
Cell Wall and Capsule	Capsular and extracellular polysacchrides	CMP-N-acetylneuraminate Biosynthesis	N-Acetylneuraminate cytidylyltransferase (EC 2.7.7.43)	249	175	0.0103275	0.00741339	0.00267585
Cell Wall and Capsule	Capsular and extracellular polysacchrides	CMP-N-acetylneuraminate Biosynthesis	N-acetylneuraminate synthase (EC 2.5.1.56)	448	513	0.0185812	0.0217318	0.0385487
Cell Wall and Capsule	Capsular and extracellular polysacchrides	CMP-N-acetylneuraminate Biosynthesis	Sialic acid biosynthesis protein NeuD, O-acetyltransferase	4	2	0.000165903	8.47244e-05	0.807891
Respiration	Electron donating reactions	CO Dehydrogenase	CO dehydrogenases maturation factor, CoxF family	2	3	8.29517e-05	0.000127087	0.80441
Carbohydrates	CO2 fixation	CO2 uptake, carboxysome	High-affnity carbon uptake protein Hat/HatR	22	0	0.000912469	0	2.42925e-06
Carbohydrates	CO2 fixation	CO2 uptake, carboxysome	Ribulose-1,5-bisphosphate carboxylase, Type III (EC 4.1.1.39)	0	4	0	0.000169449	0.116911
Carbohydrates	CO2 fixation	CO2 uptake, carboxysome	Sensory subunit of low CO2-induced protein complex, putative	3	0	0.000124428	0	0.369701
Carbohydrates	CO2 fixation	CO2 uptake, carboxysome	probable RuBisCo-expression protein CbbX	7	12	0.000290331	0.000508346	0.379735
Carbohydrates	CO2 fixation	CO2 uptake, carboxysome	putative sodium-dependent bicarbonate transporter	1	0	4.14759e-05	0	1
Clustering-based subsystems	Oxidative stress	CoA-disulfide reductase (EC 1.8.1.14) containing cluster	PaaD-like protein (DUF59) involved in Fe-S cluster assembly	270	566	0.0111985	0.023977	0
Clustering-based subsystems	Oxidative stress	CoA-disulfide reductase (EC 1.8.1.14) containing cluster	Coenzyme A disulfide reductase	57	370	0.00236412	0.015674	0
Clustering-based subsystems	Oxidative stress	CoA-disulfide reductase (EC 1.8.1.14) containing cluster	CoA-disulfide reductase (EC 1.8.1.14)	118	76	0.00489415	0.00321953	0.0132729
Clustering-based subsystems	Oxidative stress	CoA-disulfide reductase (EC 1.8.1.14) containing cluster	Polysulfide binding and transferase domain	30	24	0.00124428	0.00101669	0.673728
Cofactors, Vitamins, Prosthetic Groups, Pigments	Tetrapyrroles	Cobalamin synthesis	Cobalt-precorrin-8x methylmutase (EC 5.4.1.2)	754	1160	0.0312728	0.0491402	0
Cofactors, Vitamins, Prosthetic Groups, Pigments	Tetrapyrroles	Cobalamin synthesis	Cobalamin synthase	486	804	0.0201573	0.0340592	0
Cofactors, Vitamins, Prosthetic Groups, Pigments	Tetrapyrroles	Cobalamin synthesis	Cobalt-precorrin-6x reductase (EC 1.3.1.54)	148	690	0.00613843	0.0292299	0
Cofactors, Vitamins, Prosthetic Groups, Pigments	Tetrapyrroles	Cobalamin synthesis	Sirohydrochlorin cobaltochelatase CbiK (EC 4.99.1.3)	1554	2326	0.0644535	0.0985345	0
Cofactors, Vitamins, Prosthetic Groups, Pigments	Tetrapyrroles	Cobalamin synthesis	Cobalt-precorrin-4 C11-methyltransferase (EC 2.1.1.133)	1074	1536	0.0445451	0.0650683	0
Cofactors, Vitamins, Prosthetic Groups, Pigments	Tetrapyrroles	Cobalamin synthesis	Cobalamin biosynthesis protein CbiG	698	1140	0.0289502	0.0482929	0
Cofactors, Vitamins, Prosthetic Groups, Pigments	Tetrapyrroles	Cobalamin synthesis	Cobyric acid synthase	1592	2136	0.0660296	0.0904857	0
Cofactors, Vitamins, Prosthetic Groups, Pigments	Tetrapyrroles	Cobalamin synthesis	Alpha-ribazole-5'-phosphate phosphatase (EC 3.1.3.73)	266	568	0.0110326	0.0240617	0
Cofactors, Vitamins, Prosthetic Groups, Pigments	Tetrapyrroles	Cobalamin synthesis	Cobalt-precorrin-3b C17-methyltransferase	870	1220	0.036084	0.0516819	4.51877e-15
Cofactors, Vitamins, Prosthetic Groups, Pigments	Tetrapyrroles	Cobalamin synthesis	Cobalt-precorrin-6 synthase, anaerobic	1466	1898	0.0608036	0.0804035	7.76072e-15
Cofactors, Vitamins, Prosthetic Groups, Pigments	Tetrapyrroles	Cobalamin synthesis	L-threonine 3-O-phosphate decarboxylase (EC 4.1.1.81)	902	1188	0.0374112	0.0503263	1.29821e-10
Cofactors, Vitamins, Prosthetic Groups, Pigments	Tetrapyrroles	Cobalamin synthesis	Cobyrinic acid A,C-diamide synthase	1514	1868	0.0627945	0.0791326	1.64434e-10
Cofactors, Vitamins, Prosthetic Groups, Pigments	Tetrapyrroles	Cobalamin synthesis	Adenosylcobinamide-phosphate guanylyltransferase (EC 2.7.7.62)	348	508	0.0144336	0.02152	4.96326e-08
Cofactors, Vitamins, Prosthetic Groups, Pigments	Tetrapyrroles	Cobalamin synthesis	Cobalt-precorrin-2 C20-methyltransferase (EC 2.1.1.130)	682	794	0.0282865	0.0336356	0.00304114
Cofactors, Vitamins, Prosthetic Groups, Pigments	Tetrapyrroles	Cobalamin synthesis	Nicotinate-nucleotide--dimethylbenzimidazole phosphoribosyltransferase (EC 2.4.2.21)	1124	1224	0.0466189	0.0518513	0.0261912
Cofactors, Vitamins, Prosthetic Groups, Pigments	Tetrapyrroles	Cobalamin synthesis	Cob(I)alamin adenosyltransferase (EC 2.5.1.17)	578	502	0.023973	0.0212658	0.104478
Cofactors, Vitamins, Prosthetic Groups, Pigments	Tetrapyrroles	Cobalamin synthesis	Cobalamin biosynthesis protein BluB	3	6	0.000124428	0.000254173	0.479035
Virulence, Disease and Defense	Resistance to antibiotics and toxic compounds	Cobalt-zinc-cadmium resistance	Probable Co/Zn/Cd efflux system membrane fusion protein	149	1087	0.0061799	0.0460477	0
Virulence, Disease and Defense	Resistance to antibiotics and toxic compounds	Cobalt-zinc-cadmium resistance	Heavy metal RND efflux outer membrane protein, CzcC family	15	149	0.000622138	0.00631197	9.88398e-29
Virulence, Disease and Defense	Resistance to antibiotics and toxic compounds	Cobalt-zinc-cadmium resistance	Cobalt-zinc-cadmium resistance protein CzcD	147	271	0.00609695	0.0114802	2.34558e-09
Virulence, Disease and Defense	Resistance to antibiotics and toxic compounds	Cobalt-zinc-cadmium resistance	Cation efflux system protein CusA	2377	2681	0.0985881	0.113573	2.6089e-06
Virulence, Disease and Defense	Resistance to antibiotics and toxic compounds	Cobalt-zinc-cadmium resistance	Cobalt-zinc-cadmium resistance protein CzcA	2378	2682	0.0986296	0.113615	2.61632e-06
Virulence, Disease and Defense	Resistance to antibiotics and toxic compounds	Cobalt-zinc-cadmium resistance	Transcriptional regulator, MerR family	679	832	0.0281621	0.0352454	6.37254e-05
Virulence, Disease and Defense	Resistance to antibiotics and toxic compounds	Cobalt-zinc-cadmium resistance	Cobalt-zinc-cadmium resistance protein	3708	3875	0.153792	0.164154	0.0125014
Virulence, Disease and Defense	Resistance to antibiotics and toxic compounds	Cobalt-zinc-cadmium resistance	Cobalt/zinc/cadmium efflux RND transporter, membrane fusion protein, CzcB family	8	0	0.000331807	0	0.0199595
Virulence, Disease and Defense	Resistance to antibiotics and toxic compounds	Cobalt-zinc-cadmium resistance	Cation efflux system protein CusF precursor	8	0	0.000331807	0	0.0197178
Virulence, Disease and Defense	Resistance to antibiotics and toxic compounds	Cobalt-zinc-cadmium resistance	Cation efflux system protein CusC precursor	9	2	0.000373283	8.47244e-05	0.123278
Virulence, Disease and Defense	Resistance to antibiotics and toxic compounds	Cobalt-zinc-cadmium resistance	Zinc transporter ZitB	8	2	0.000331807	8.47244e-05	0.194314
Virulence, Disease and Defense	Resistance to antibiotics and toxic compounds	Cobalt-zinc-cadmium resistance	Heavy metal sensor histidine kinase	9	4	0.000373283	0.000169449	0.390517
Virulence, Disease and Defense	Resistance to antibiotics and toxic compounds	Cobalt-zinc-cadmium resistance	DNA-binding heavy metal response regulator	49	60	0.00203232	0.00254173	0.413195
Virulence, Disease and Defense	Resistance to antibiotics and toxic compounds	Cobalt-zinc-cadmium resistance	Probable cadmium-transporting ATPase (EC 3.6.3.3)	20	13	0.000829517	0.000550709	0.426005
Virulence, Disease and Defense	Resistance to antibiotics and toxic compounds	Cobalt-zinc-cadmium resistance	Cd(II)/Pb(II)-responsive transcriptional regulator	8	4	0.000331807	0.000169449	0.532885
Cofactors, Vitamins, Prosthetic Groups, Pigments	Coenzyme A	Coenzyme A Biosynthesis	Pantothenate kinase type II, eukaryotic (EC 2.7.1.33)	18	131	0.000746565	0.00554945	4.49257e-22
Cofactors, Vitamins, Prosthetic Groups, Pigments	Coenzyme A	Coenzyme A Biosynthesis	2-dehydropantoate 2-reductase (EC 1.1.1.169)	217	407	0.00900026	0.0172414	2.97956e-14
Cofactors, Vitamins, Prosthetic Groups, Pigments	Coenzyme A	Coenzyme A Biosynthesis	Pantothenate kinase (EC 2.7.1.33)	57	10	0.00236412	0.000423622	2.73949e-08
Cofactors, Vitamins, Prosthetic Groups, Pigments	Coenzyme A	Coenzyme A Biosynthesis	Substrate-specific component PanT of predicted pantothenate ECF transporter	160	76	0.00663614	0.00321953	6.09154e-07
Cofactors, Vitamins, Prosthetic Groups, Pigments	Coenzyme A	Coenzyme A Biosynthesis	Dephospho-CoA kinase (EC 2.7.1.24)	349	447	0.0144751	0.0189359	0.000653991
Cofactors, Vitamins, Prosthetic Groups, Pigments	Coenzyme A	Coenzyme A Biosynthesis	Aspartate 1-decarboxylase (EC 4.1.1.11)	400	488	0.0165903	0.0206728	0.00368216
Cofactors, Vitamins, Prosthetic Groups, Pigments	Coenzyme A	Coenzyme A Biosynthesis	Pantothenate kinase type III, CoaX-like (EC 2.7.1.33)	884	761	0.0366647	0.0322376	0.024416
Cofactors, Vitamins, Prosthetic Groups, Pigments	Coenzyme A	Coenzyme A Biosynthesis	Phosphopantothenoylcysteine decarboxylase (EC 4.1.1.36)	1179	1089	0.0489	0.0461324	0.27757
Cofactors, Vitamins, Prosthetic Groups, Pigments	Coenzyme A	Coenzyme A Biosynthesis	Phosphopantothenoylcysteine synthetase (EC 6.3.2.5)	1180	1090	0.0489415	0.0461748	0.27803
Cofactors, Vitamins, Prosthetic Groups, Pigments	Coenzyme A	Coenzyme A Biosynthesis	Pantothenate:Na+ symporter (TC 2.A.21.1.1)	103	116	0.00427201	0.00491402	0.472515
Cofactors, Vitamins, Prosthetic Groups, Pigments	Coenzyme A	Coenzyme A Biosynthesis	Phosphopantothenate synthetase, archaeal	4	1	0.000165903	4.23622e-05	0.520188
Cofactors, Vitamins, Prosthetic Groups, Pigments	Coenzyme A	Coenzyme A Biosynthesis	Pantoate kinase, archaeal (EC 2.7.1.-)	6	4	0.000248855	0.000169449	0.866047
Cofactors, Vitamins, Prosthetic Groups, Pigments	Coenzyme A	Coenzyme A Biosynthesis	Phosphopantetheine adenylyltransferase, type II eukaryotic (EC 2.7.7.3)	2	2	8.29517e-05	8.47244e-05	1
Cofactors, Vitamins, Prosthetic Groups, Pigments	Coenzyme A	Coenzyme A Biosynthesis	Dephospho-CoA kinase archaeal, predicted (EC 2.7.1.24)	2	2	8.29517e-05	8.47244e-05	1
Cofactors, Vitamins, Prosthetic Groups, Pigments	Coenzyme B	Coenzyme B synthesis	Coenzyme B synthesis from 2-oxoglutarate: steps 1, 6, and 10	15	7	0.000622138	0.000296535	0.222677
Cofactors, Vitamins, Prosthetic Groups, Pigments	Coenzyme B	Coenzyme B synthesis	Coenzyme B synthesis from 2-oxoglutarate: steps 4, 7, 8, 11, and 12 [small subunit]	13	7	0.000539186	0.000296535	0.386038
Cofactors, Vitamins, Prosthetic Groups, Pigments	Coenzyme B	Coenzyme B synthesis	Coenzyme B synthesis from 2-oxoglutarate: steps 4, 7, 8, 11, and 12 [large subunit]	24	25	0.000995421	0.00105906	1
Cofactors, Vitamins, Prosthetic Groups, Pigments	Tetrapyrroles	Coenzyme B12 biosynthesis	Cobalt-precorrin-6y C5-methyltransferase (EC 2.1.1.-)	442	733	0.0183323	0.0310515	0
Cofactors, Vitamins, Prosthetic Groups, Pigments	Tetrapyrroles	Coenzyme B12 biosynthesis	Vitamin B12 ABC transporter, B12-binding component BtuF	325	635	0.0134797	0.0269	0
Cofactors, Vitamins, Prosthetic Groups, Pigments	Tetrapyrroles	Coenzyme B12 biosynthesis	Cobalt-precorrin-6y C15-methyltransferase [decarboxylating] (EC 2.1.1.-)	464	764	0.0192448	0.0323647	0
Cofactors, Vitamins, Prosthetic Groups, Pigments	Tetrapyrroles	Coenzyme B12 biosynthesis	Predicted cobalt transporter in Bacteroides_Porphyromonas	1594	2304	0.0661125	0.0976025	0
Cofactors, Vitamins, Prosthetic Groups, Pigments	Tetrapyrroles	Coenzyme B12 biosynthesis	Optional hypothetical component of the B12 transporter BtuN	11	99	0.000456234	0.00419386	2.64914e-18
Cofactors, Vitamins, Prosthetic Groups, Pigments	Tetrapyrroles	Coenzyme B12 biosynthesis	Vitamin B12 ABC transporter, permease component BtuC	702	1021	0.0291161	0.0432518	4.52592e-15
Cofactors, Vitamins, Prosthetic Groups, Pigments	Tetrapyrroles	Coenzyme B12 biosynthesis	Transmembrane component CbiQ of energizing module of cobalt ECF transporter	20	94	0.000829517	0.00398205	4.257e-12
Cofactors, Vitamins, Prosthetic Groups, Pigments	Tetrapyrroles	Coenzyme B12 biosynthesis	Duplicated ATPase component CbrU of energizing module of predicted cobalamin ECF transporter	644	908	0.0267105	0.0384649	9.64463e-12
Cofactors, Vitamins, Prosthetic Groups, Pigments	Tetrapyrroles	Coenzyme B12 biosynthesis	Substrate-specific component CbiM of cobalt ECF transporter	84	166	0.00348397	0.00703213	5.07671e-07
Cofactors, Vitamins, Prosthetic Groups, Pigments	Tetrapyrroles	Coenzyme B12 biosynthesis	Additional substrate-specific component CbiN of cobalt ECF transporter	36	80	0.00149313	0.00338898	0.00013044
Cofactors, Vitamins, Prosthetic Groups, Pigments	Tetrapyrroles	Coenzyme B12 biosynthesis	Outer membrane vitamin B12 receptor BtuB	276	358	0.0114473	0.0151657	0.00163012
Cofactors, Vitamins, Prosthetic Groups, Pigments	Tetrapyrroles	Coenzyme B12 biosynthesis	Additional lipoprotein component of predicted cobalamin ECF transporter	0	9	0	0.00038126	0.00526354
Cofactors, Vitamins, Prosthetic Groups, Pigments	Tetrapyrroles	Coenzyme B12 biosynthesis	Transmembrane component CbrV of energizing module of predicted cobalamin ECF transporter	210	272	0.00870993	0.0115225	0.00732426
Cofactors, Vitamins, Prosthetic Groups, Pigments	Tetrapyrroles	Coenzyme B12 biosynthesis	Adenosylcobinamide amidohydrolase (EC 3.5.1.90)	15	32	0.000622138	0.00135559	0.0304102
Cofactors, Vitamins, Prosthetic Groups, Pigments	Tetrapyrroles	Coenzyme B12 biosynthesis	Cobalamine-related hypothetical metal-binding protein CrdX	14	28	0.000580662	0.00118614	0.0646314
Cofactors, Vitamins, Prosthetic Groups, Pigments	Tetrapyrroles	Coenzyme B12 biosynthesis	Predicted cobalt transporter in sulfate-reducing delta-proteobacteria	4	12	0.000165903	0.000508346	0.0937126
Cofactors, Vitamins, Prosthetic Groups, Pigments	Tetrapyrroles	Coenzyme B12 biosynthesis	Aerobic cobaltochelatase CobS subunit (EC 6.6.1.2)	0	4	0	0.000169449	0.116452
Cofactors, Vitamins, Prosthetic Groups, Pigments	Tetrapyrroles	Coenzyme B12 biosynthesis	Sirohydrochlorin cobaltochelatase (EC 4.99.1.3)	22	11	0.000912469	0.000465984	0.147619
Cofactors, Vitamins, Prosthetic Groups, Pigments	Tetrapyrroles	Coenzyme B12 biosynthesis	Substrate-specific component CbrT of predicted cobalamin ECF transporter	90	66	0.00373283	0.00279591	0.157793
Cofactors, Vitamins, Prosthetic Groups, Pigments	Tetrapyrroles	Coenzyme B12 biosynthesis	CobN component of cobalt chelatase involved in B12 biosynthesis	115	88	0.00476972	0.00372787	0.168683
Cofactors, Vitamins, Prosthetic Groups, Pigments	Tetrapyrroles	Coenzyme B12 biosynthesis	CblZ, a non-orthologous displasment for Alpha-ribazole-5'-phosphate phosphatase	88	70	0.00364988	0.00296535	0.343761
Cofactors, Vitamins, Prosthetic Groups, Pigments	Tetrapyrroles	Coenzyme B12 biosynthesis	5,6-dimethylbenzimidazole synthase, flavin destructase family	3	6	0.000124428	0.000254173	0.47893
Cofactors, Vitamins, Prosthetic Groups, Pigments	Tetrapyrroles	Coenzyme B12 biosynthesis	Predicted adenosylcobinamide-phosphate guanylyltransferase CobY (EC 2.7.7.62)	6	3	0.000248855	0.000127087	0.632072
Cofactors, Vitamins, Prosthetic Groups, Pigments	Tetrapyrroles	Coenzyme B12 biosynthesis	CobW GTPase involved in cobalt insertion for B12 biosynthesis	4	6	0.000165903	0.000254173	0.672625
Cofactors, Vitamins, Prosthetic Groups, Pigments	Tetrapyrroles	Coenzyme B12 biosynthesis	Vitamin B12 ABC transporter, ATPase component BtuD	440	414	0.0182494	0.017538	0.71424
Cofactors, Vitamins, Prosthetic Groups, Pigments	Tetrapyrroles	Coenzyme B12 biosynthesis	ChlI component of cobalt chelatase involved in B12 biosynthesis	75	80	0.00311069	0.00338898	0.773011
Cofactors, Vitamins, Prosthetic Groups, Pigments	Tetrapyrroles	Coenzyme B12 biosynthesis	Predicted alpha-ribazole-5'-phosphate phosphatase CobZ (EC 3.1.3.73)	6	7	0.000248855	0.000296535	0.89852
Cofactors, Vitamins, Prosthetic Groups, Pigments	Tetrapyrroles	Coenzyme B12 biosynthesis	Uroporphyrinogen-III methyltransferase (EC 2.1.1.107)	740	735	0.0306921	0.0311362	0.91041
Cofactors, Vitamins, Prosthetic Groups, Pigments	Tetrapyrroles	Coenzyme B12 biosynthesis	ChlD component of cobalt chelatase involved in B12 biosynthesis	56	53	0.00232265	0.0022452	1
Cofactors, Vitamins, Prosthetic Groups, Pigments	Tetrapyrroles	Coenzyme B12 biosynthesis	ATPase component CbiO of energizing module of cobalt ECF transporter	172	168	0.00713385	0.00711685	1
Cofactors, Vitamins, Prosthetic Groups, Pigments	Tetrapyrroles	Coenzyme B12 biosynthesis	Aerobic cobaltochelatase CobT subunit (EC 6.6.1.2)	1	0	4.14759e-05	0	1
Respiration	Electron donating reactions	Coenzyme F420 hydrogenase	Coenzyme F420 hydrogenase maturation protease (EC 3.4.24.-)	22	2	0.000912469	8.47244e-05	0.000144474
Respiration	Electron donating reactions	Coenzyme F420 hydrogenase	Coenzyme F420 hydrogenase beta subunit (FrcB) (EC 1.12.98.1)	13	5	0.000539186	0.000211811	0.173577
Respiration	Electron donating reactions	Coenzyme F420 hydrogenase	coenzyme F420-reducing hydrogenase, beta subunit homolog	2	0	8.29517e-05	0	0.639821
Respiration	Electron donating reactions	Coenzyme F420 hydrogenase	Coenzyme F420 hydrogenase alpha subunit (FrcA) (EC 1.12.98.1)	18	20	0.000746565	0.000847244	0.86155
Respiration	Electron donating reactions	Coenzyme F420 hydrogenase	Coenzyme F420 hydrogenase gamma subunit (FrcG) (EC 1.12.98.1)	7	6	0.000290331	0.000254173	1
Cofactors, Vitamins, Prosthetic Groups, Pigments	Coenzyme F420	Coenzyme F420 synthesis	7,8-didemethyl-8-hydroxy-5-deazariboflavin synthase subunit 1	10	2	0.000414759	8.47244e-05	0.0791073
Cofactors, Vitamins, Prosthetic Groups, Pigments	Coenzyme F420	Coenzyme F420 synthesis	Lactyl (2) diphospho-(5')guanosine:7,8-didemethyl-8-hydroxy-5-deazariboflavin 2-phospho-L-lactate transferase	10	3	0.000414759	0.000127087	0.167063
Cofactors, Vitamins, Prosthetic Groups, Pigments	Coenzyme F420	Coenzyme F420 synthesis	Coenzyme F420-1:L-glutamate ligase	15	8	0.000622138	0.000338898	0.330727
Cofactors, Vitamins, Prosthetic Groups, Pigments	Coenzyme F420	Coenzyme F420 synthesis	Coenzyme F420-0:L-glutamate ligase	15	8	0.000622138	0.000338898	0.330486
Cofactors, Vitamins, Prosthetic Groups, Pigments	Coenzyme F420	Coenzyme F420 synthesis	7,8-didemethyl-8-hydroxy-5-deazariboflavin synthase subunit 2	6	10	0.000248855	0.000423622	0.465832
Cofactors, Vitamins, Prosthetic Groups, Pigments	Coenzyme M	coenzyme M biosynthesis	2-phosphosulfolactate phosphatase (EC 3.1.3.71)	28	2	0.00116132	8.47244e-05	4.32825e-06
Cofactors, Vitamins, Prosthetic Groups, Pigments	Coenzyme M	coenzyme M biosynthesis	Sulfopyruvate decarboxylase - beta subunit (EC 4.1.1.79)	5	2	0.000207379	8.47244e-05	0.609425
Cofactors, Vitamins, Prosthetic Groups, Pigments	Coenzyme M	coenzyme M biosynthesis	Phosphosulfolactate synthase (EC 4.4.1.19)	8	5	0.000331807	0.000211811	0.711048
Cofactors, Vitamins, Prosthetic Groups, Pigments	Coenzyme M	coenzyme M biosynthesis	L-sulfolactate dehydrogenase (EC 1.1.1.272)	36	33	0.00149313	0.00139795	0.979889
Cofactors, Vitamins, Prosthetic Groups, Pigments	Coenzyme M	coenzyme M biosynthesis	Sulfopyruvate decarboxylase - alpha subunit (EC 4.1.1.79)	2	1	8.29517e-05	4.23622e-05	1
Miscellaneous	Plant-Prokaryote DOE project	COG0277	D-2-hydroxyglutarate dehydrogenase	9	3	0.000373283	0.000127087	0.240025
Miscellaneous	Plant-Prokaryote DOE project	COG0398	PF00070 family, FAD-dependent NAD(P)-disulphide oxidoreductase	80	421	0.00331807	0.0178345	0
Miscellaneous	Plant-Prokaryote DOE project	COG0398	Mercuric ion reductase (EC 1.16.1.1)	83	418	0.0034425	0.0177074	0
Miscellaneous	Plant-Prokaryote DOE project	COG0398	Putative thiosulfate sulfurtransferase ynjE (EC 2.8.1.1)	6	1	0.000248855	4.23622e-05	0.209205
Miscellaneous	Plant-Prokaryote DOE project	COG0398	ABC transporter, permease protein YnjC	8	3	0.000331807	0.000127087	0.350058
Miscellaneous	Plant-Prokaryote DOE project	COG0398	COG0398: uncharacterized membrane protein	0	2	0	8.47244e-05	0.370304
Miscellaneous	Plant-Prokaryote DOE project	COG0398	Rhodanese-like domain/cysteine-rich domain	3	0	0.000124428	0	0.376617
Miscellaneous	Plant-Prokaryote DOE project	COG0398	Hypothetical protein YnjA	3	0	0.000124428	0	0.373213
Miscellaneous	Plant-Prokaryote DOE project	COG0398	Putative phosphatidylglycerophosphate synthase	4	1	0.000165903	4.23622e-05	0.519182
Miscellaneous	Plant-Prokaryote DOE project	COG0398	Hypothetical protein YdjY	3	1	0.000124428	4.23622e-05	0.75045
Miscellaneous	Plant-Prokaryote DOE project	COG0398	ABC transporter, ATP-binding protein YnjD	4	5	0.000165903	0.000211811	0.865498
Miscellaneous	Plant-Prokaryote DOE project	COG0398	ABC transporter, periplasmic substrate-binding protein YnjB	14	12	0.000580662	0.000508346	0.949296
Miscellaneous	Plant-Prokaryote DOE project	COG0398	Uncharacterized protein DUF1284, possibly iron-sulphur binding	3	2	0.000124428	8.47244e-05	1
Miscellaneous	Plant-Prokaryote DOE project	COG0451	Undecaprenyl-diphosphatase (EC 3.6.1.27)	1617	1238	0.0670665	0.0524444	4.96877e-10
Miscellaneous	Plant-Prokaryote DOE project	COG0451	Soluble lytic murein transglycosylase and related regulatory proteins (some contain LysM/invasin domains)	58	36	0.0024056	0.00152504	0.0784021
Miscellaneous	Plant-Prokaryote DOE project	COG0451	CDP-6-deoxy-delta-3,4-glucoseen reductase-like	0	1	0	4.23622e-05	0.64477
Miscellaneous	Plant-Prokaryote DOE project	COG0451	Ribulose-5-phosphate 4-epimerase and related epimerases and aldolases	251	262	0.0104104	0.0110989	0.640177
Miscellaneous	Plant-Prokaryote DOE project	COG0523	Carbon starvation protein A paralog	233	84	0.00966388	0.00355842	1.15711e-15
Miscellaneous	Plant-Prokaryote DOE project	COG0523	Carbon starvation protein A	1586	1359	0.0657807	0.0575702	0.00111334
Miscellaneous	Plant-Prokaryote DOE project	COG0523	COG0523: Putative GTPases (G3E family)	12	2	0.00049771	8.47244e-05	0.0313996
Miscellaneous	Plant-Prokaryote DOE project	COG0523	SSU ribosomal protein S14p (S29e)	784	710	0.0325171	0.0300772	0.229638
Miscellaneous	Plant-Prokaryote DOE project	COG0523	LSU ribosomal protein L36p	310	272	0.0128575	0.0115225	0.316962
Miscellaneous	Plant-Prokaryote DOE project	COG0523	LSU ribosomal protein L33p	506	520	0.0209868	0.0220283	0.608918
Miscellaneous	Plant-Prokaryote DOE project	COG0523	LSU ribosomal protein L31p	734	708	0.0304433	0.0299924	0.905621
Miscellaneous	Plant-Prokaryote DOE project	COG0523	Uroporphyrinogen decarboxylase (URO-D)	3	3	0.000124428	0.000127087	1
Clustering-based subsystems	Fatty acid metabolic cluster	COG1399	COG1399 protein in cluster with ribosomal protein L32p, Bacteroidetes/Chlorobi subfamily	24	195	0.000995421	0.00826063	0
Clustering-based subsystems	Fatty acid metabolic cluster	COG1399	Ribonuclease E (EC 3.1.26.12)	268	130	0.0111155	0.00550709	1.28429e-10
Clustering-based subsystems	Fatty acid metabolic cluster	COG1399	3-oxoacyl-[acyl-carrier-protein] synthase, KASIII (EC 2.3.1.41)	1084	1352	0.0449598	0.0572737	1.77685e-08
Clustering-based subsystems	Fatty acid metabolic cluster	COG1399	Phosphate:acyl-ACP acyltransferase PlsX	859	669	0.0356278	0.0283403	4.04695e-05
Clustering-based subsystems	Fatty acid metabolic cluster	COG1399	Ribosomal large subunit pseudouridine synthase C (EC 4.2.1.70)	908	746	0.0376601	0.0316022	0.00138971
Clustering-based subsystems	Fatty acid metabolic cluster	COG1399	LSU ribosomal protein L32p	246	290	0.0102031	0.012285	0.0733888
Clustering-based subsystems	Fatty acid metabolic cluster	COG1399	COG1399 protein in cluster with ribosomal protein L32p, putative divergent	0	1	0	4.23622e-05	0.651893
Clustering-based subsystems	Fatty acid metabolic cluster	COG1399	COG1399 protein, clustered with ribosomal protein L32p	229	218	0.00949797	0.00923496	0.910552
Clustering-based subsystems	Fatty acid metabolic cluster	COG1399	COG1399 protein in cluster with ribosomal protein L32p, Firmicutes subfamily	6	6	0.000248855	0.000254173	1
Clustering-based subsystems	Fatty acid metabolic cluster	COG1399	FIG146278: Maf/YceF/YhdE family protein	2	1	8.29517e-05	4.23622e-05	1
Miscellaneous	Plant-Prokaryote DOE project	COG1836	Octaprenyl-diphosphate synthase (EC 2.5.1.-) / Dimethylallyltransferase (EC 2.5.1.1) / Geranyltranstransferase (EC 2.5.1.10) / Geranylgeranyl pyrophosphate synthetase (EC 2.5.1.29)	107	45	0.00443792	0.0019063	4.8264e-06
Miscellaneous	Plant-Prokaryote DOE project	COG1836	Geranylgeranyl/isoprenyl reductase	3	0	0.000124428	0	0.368686
Miscellaneous	Plant-Prokaryote DOE project	COG1836	COG1836	7	3	0.000290331	0.000127087	0.485296
Miscellaneous	Plant-Prokaryote DOE project	COG1836	phytol kinase	5	2	0.000207379	8.47244e-05	0.60879
Miscellaneous	Plant-Prokaryote DOE project	COG2078	COG2078: Uncharacterized ACR	334	118	0.0138529	0.00499874	0
Miscellaneous	Plant-Prokaryote DOE project	COG2078	COG1180: Radical SAM, Pyruvate-formate lyase-activating enzyme like	178	58	0.0073827	0.00245701	7.39035e-14
Miscellaneous	Plant-Prokaryote DOE project	COG2078	COG1355, Predicted dioxygenase	66	14	0.00273741	0.000593071	2.20304e-08
Miscellaneous	Plant-Prokaryote DOE project	COG2078	Extradiol ring-cleavage dioxygenase, class III subunit B-like domain	76	52	0.00315217	0.00220283	0.108248
Miscellaneous	Plant-Prokaryote DOE project	COG2363	COG2363	8	0	0.000331807	0	0.0197796
Miscellaneous	Plant-Prokaryote DOE project	COG2363	Sulfur acceptor protein SufE for iron-sulfur cluster assembly	189	204	0.00783894	0.00864189	0.503363
Miscellaneous	Plant-Prokaryote DOE project	COG2509	NAD(FAD)-utilizing dehydrogenase, sll0175 homolog	1313	1170	0.0544578	0.0495638	0.0454941
Miscellaneous	Plant-Prokaryote DOE project	COG2509	uncharacterized secreted protein, YBBR Bacillus subtilis homolog	12	16	0.00049771	0.000677795	0.607646
Miscellaneous	Plant-Prokaryote DOE project	COG2509	Hypothetical protein YbbP, contains nucleotide-binding domain of DisA bacterial checkpoint controller	835	820	0.0346323	0.034737	1
Miscellaneous	Plant-Prokaryote DOE project	COG3146 experimental	Histidinol-phosphate aminotransferase (EC 2.6.1.9) @ Aromatic-amino-acid aminotransferase (EC 2.6.1.57)	4	0	0.000165903	0	0.213931
Miscellaneous	Plant-Prokaryote DOE project	COG3380 COG2907	COG1683: Uncharacterized conserved protein	8	3	0.000331807	0.000127087	0.350394
Miscellaneous	Plant-Prokaryote DOE project	COG3380 COG2907	COG2907: Amine oxidase, flavin-containing	2	1	8.29517e-05	4.23622e-05	1
Miscellaneous	Plant-Prokaryote DOE project	COG3533	COG5434 Endopygalactorunase	82	265	0.00340102	0.011226	0
Miscellaneous	Plant-Prokaryote DOE project	COG3533	COG3866 Pectate lyase	299	513	0.0124013	0.0217318	5.05516e-14
Miscellaneous	Plant-Prokaryote DOE project	COG3533	ABC-type sugar transport system, permease component	718	949	0.0297797	0.0402017	7.979e-09
Miscellaneous	Plant-Prokaryote DOE project	COG3533	Hypothetical periplasmic glycoside hydrolase, family DUF1680	47	21	0.00194937	0.000889606	0.00809582
Miscellaneous	Plant-Prokaryote DOE project	COG3533	ABC transport system, sugar-binding protein	446	448	0.0184982	0.0189783	0.843911
Miscellaneous	Plant-Prokaryote DOE project	COG3533	sugar ABC transporter, permease protein	448	434	0.0185812	0.0183852	1
Miscellaneous	Plant-Prokaryote DOE project	COG3760	FIG042921: similarity to aminoacyl-tRNA editing enzymes YbaK, ProX	42	67	0.00174199	0.00283827	0.036718
Miscellaneous	Plant-Prokaryote DOE project	COG3760	FIG000875: Thioredoxin domain-containing protein EC-YbbN	156	119	0.00647023	0.0050411	0.0913711
Cell Wall and Capsule	Capsular and extracellular polysacchrides	Colanic acid biosynthesis	Lipopolysaccharide biosynthesis protein WzxC	331	494	0.0137285	0.0209269	1.54562e-08
Cell Wall and Capsule	Capsular and extracellular polysacchrides	Colanic acid biosynthesis	Colanic acid biosynthesis acetyltransferase WcaF (EC 2.3.1.-)	12	44	0.00049771	0.00186394	4.73406e-05
Cell Wall and Capsule	Capsular and extracellular polysacchrides	Colanic acid biosynthesis	Colanic acid biosysnthesis protein WcaK	17	0	0.00070509	0	6.44131e-05
Cell Wall and Capsule	Capsular and extracellular polysacchrides	Colanic acid biosynthesis	Colanic acid biosynthsis UDP-glucose lipid carrier transferase WcaJ	19	3	0.000788041	0.000127087	0.0027325
Cell Wall and Capsule	Capsular and extracellular polysacchrides	Colanic acid biosynthesis	Colanic acid biosynthesis glycosyl transferase WcaE	170	215	0.0070509	0.00910787	0.0338179
Cell Wall and Capsule	Capsular and extracellular polysacchrides	Colanic acid biosynthesis	Colanic acid biosysnthesis glycosyl transferase WcaI	6	0	0.000248855	0	0.0664967
Cell Wall and Capsule	Capsular and extracellular polysacchrides	Colanic acid biosynthesis	Colanic acid biosynthesis glycosyl transferase WcaL	5	0	0.000207379	0	0.11973
Cell Wall and Capsule	Capsular and extracellular polysacchrides	Colanic acid biosynthesis	Colanic acid biosynthesis acetyltransferase WcaB (EC 2.3.1.-)	5	0	0.000207379	0	0.118672
Cell Wall and Capsule	Capsular and extracellular polysacchrides	Colanic acid biosynthesis	Colanic acid polymerase WcaD	7	1	0.000290331	4.23622e-05	0.130853
Cell Wall and Capsule	Capsular and extracellular polysacchrides	Colanic acid biosynthesis	Colanic acid biosynthesis glycosyl transferase WcaC	5	1	0.000207379	4.23622e-05	0.340657
Cell Wall and Capsule	Capsular and extracellular polysacchrides	Colanic acid biosynthesis	Colanic acid biosynthesis glycosyl transferase WcaA	5	1	0.000207379	4.23622e-05	0.340575
Stress Response	Cold shock	Cold shock, CspA family of proteins	Cold shock protein CspA	137	258	0.00568219	0.0109294	2.08625e-09
Stress Response	Cold shock	Cold shock, CspA family of proteins	Cold shock protein CspD	41	19	0.00170051	0.000804882	0.0167539
Stress Response	Cold shock	Cold shock, CspA family of proteins	Cold shock protein CspC	88	56	0.00364988	0.00237228	0.0325724
Stress Response	Cold shock	Cold shock, CspA family of proteins	Cold shock protein CspH	3	0	0.000124428	0	0.371578
Stress Response	Cold shock	Cold shock, CspA family of proteins	Cold shock protein CspF	2	4	8.29517e-05	0.000169449	0.605474
Stress Response	Cold shock	Cold shock, CspA family of proteins	Cold shock protein CspG	100	88	0.00414759	0.00372787	0.635029
Stress Response	Cold shock	Cold shock, CspA family of proteins	Cold shock protein CspE	4	3	0.000165903	0.000127087	1
Stress Response	Cold shock	Cold shock, CspA family of proteins	Cold shock protein CspI	1	0	4.14759e-05	0	1
Stress Response	Cold shock	Cold shock, CspA family of proteins	Cold shock protein CspB	5	5	0.000207379	0.000211811	1
Membrane Transport	Protein secretion system, Type VII (Chaperone/Usher pathway, CU)	Colonization factor antigen I fimbriae	FIGfam014588: Predicted regulator of CFA/I fimbriae	10	0	0.000414759	0	0.00571576
Membrane Transport	Protein secretion system, Type VII (Chaperone/Usher pathway, CU)	Colonization factor antigen I fimbriae	CFA/I fimbrial subunit C usher protein	11	1	0.000456234	4.23622e-05	0.0167456
Membrane Transport	Protein secretion system, Type VII (Chaperone/Usher pathway, CU)	Colonization factor antigen I fimbriae	CFA/I fimbrial major subunit	9	1	0.000373283	4.23622e-05	0.0479693
Membrane Transport	Protein secretion system, Type VII (Chaperone/Usher pathway, CU)	Colonization factor antigen I fimbriae	CFA/I fimbrial auxiliary subunit	6	0	0.000248855	0	0.0663873
Membrane Transport	Protein secretion system, Type VII (Chaperone/Usher pathway, CU)	Colonization factor antigen I fimbriae	CFA/I fimbrial minor adhesin	5	1	0.000207379	4.23622e-05	0.34173
Membrane Transport	Protein secretion system, Type VII (Chaperone/Usher pathway, CU)	Colonization factor antigen I fimbriae	CFA/I fimbrial chaperone	3	0	0.000124428	0	0.37356
Stress Response	Stress Response	Commensurate regulon activation	Transcriptional regulator YkgA	12	0	0.00049771	0	0.001639
Stress Response	Stress Response	Commensurate regulon activation	Right origin-binding protein	6	2	0.000248855	8.47244e-05	0.416745
Stress Response	Stress Response	Commensurate regulon activation	Regulatory protein SoxS	2	0	8.29517e-05	0	0.641222
Stress Response	Stress Response	Commensurate regulon activation	Transcriptional activator RamA	2	0	8.29517e-05	0	0.626383
Stress Response	Stress Response	Commensurate regulon activation	Multiple antibiotic resistance protein MarA	2	1	8.29517e-05	4.23622e-05	1
Amino Acids and Derivatives	Aromatic amino acids and derivatives	Common Pathway For Synthesis of Aromatic Compounds (DAHP synthase to chorismate)	Transcriptional repressor protein TyrR	30	6	0.00124428	0.000254173	0.000271369
Amino Acids and Derivatives	Aromatic amino acids and derivatives	Common Pathway For Synthesis of Aromatic Compounds (DAHP synthase to chorismate)	Transcriptional repressor protein TrpR	1	0	4.14759e-05	0	1
DNA Metabolism	DNA uptake, competence	Competence in Streptococci	Competence-stimulating peptide ABC transporter permease protein ComB	0	9	0	0.00038126	0.00526839
DNA Metabolism	DNA uptake, competence	Competence in Streptococci	Histidine kinase of the competence regulon ComD	2	9	8.29517e-05	0.00038126	0.075673
DNA Metabolism	DNA uptake, competence	Competence in Streptococci	Response regulator of the competence regulon ComE	5	13	0.000207379	0.000550709	0.118443
DNA Metabolism	DNA uptake, competence	Competence in Streptococci	Competence-specific sigma factor ComX	3	8	0.000124428	0.000338898	0.234336
DNA Metabolism	DNA uptake, competence	Competence in Streptococci	Competence-stimulating peptide ABC transporter ATP-binding protein ComA	7	13	0.000290331	0.000550709	0.294411
DNA Metabolism	DNA uptake, competence	Competence in Streptococci	Transcriptional regulator SpxA2	1	4	4.14759e-05	0.000169449	0.334887
DNA Metabolism	DNA uptake, competence	Competence in Streptococci	Transcriptional regulator SpxA1	1	2	4.14759e-05	8.47244e-05	0.749412
Miscellaneous	Plant-Prokaryote DOE project	Competence or DNA damage-inducible protein CinA and related protein families	tmRNA-binding protein SmpB	1774	1392	0.0735782	0.0589682	4.03573e-09
Miscellaneous	Plant-Prokaryote DOE project	Competence or DNA damage-inducible protein CinA and related protein families	UPF0125 protein yfjF	3	0	0.000124428	0	0.371406
Miscellaneous	Plant-Prokaryote DOE project	Competence or DNA damage-inducible protein CinA and related protein families	FIG006442: Integral membrane protein	0	1	0	4.23622e-05	0.642948
Miscellaneous	Plant-Prokaryote DOE project	Competence or DNA damage-inducible protein CinA and related protein families	Competence/damage-inducible protein CinA family	2	0	8.29517e-05	0	0.63117
Membrane Transport	Protein and nucleoprotein secretion system, Type IV	Conjugative transfer	IncF plasmid conjugative transfer DNA-nicking and unwinding protein TraI	32	1	0.00132723	4.23622e-05	4.90478e-08
Membrane Transport	Protein and nucleoprotein secretion system, Type IV	Conjugative transfer	Ync	90	35	0.00373283	0.00148268	7.65842e-06
Membrane Transport	Protein and nucleoprotein secretion system, Type IV	Conjugative transfer	Yac	320	227	0.0132723	0.00961622	0.000769994
Membrane Transport	Protein and nucleoprotein secretion system, Type IV	Conjugative transfer	Conjugative transfer protein TrbE	21	6	0.000870993	0.000254173	0.0158372
Membrane Transport	Protein and nucleoprotein secretion system, Type IV	Conjugative transfer	Conjugative transfer protein TrbB	21	6	0.000870993	0.000254173	0.0158307
Membrane Transport	Protein and nucleoprotein secretion system, Type IV	Conjugative transfer	IncF plasmid conjugative transfer pilin acetylase TraX	8	0	0.000331807	0	0.0197486
Membrane Transport	Protein and nucleoprotein secretion system, Type IV	Conjugative transfer	Ynd	10	23	0.000414759	0.000974331	0.0508096
Membrane Transport	Protein and nucleoprotein secretion system, Type IV	Conjugative transfer	Conjugative transfer protein TrbI	14	4	0.000580662	0.000169449	0.0663723
Membrane Transport	Protein and nucleoprotein secretion system, Type IV	Conjugative transfer	Conjugative transfer protein TrbG	0	3	0	0.000127087	0.210545
Membrane Transport	Protein and nucleoprotein secretion system, Type IV	Conjugative transfer	Conjugative transfer protein TrbJ	1	5	4.14759e-05	0.000211811	0.20941
Membrane Transport	Protein and nucleoprotein secretion system, Type IV	Conjugative transfer	Conjugative transfer protein TrbD	4	0	0.000165903	0	0.213988
Membrane Transport	Protein and nucleoprotein secretion system, Type IV	Conjugative transfer	IncF plasmid conjugative transfer regulator TraJ	4	0	0.000165903	0	0.211128
Membrane Transport	Protein and nucleoprotein secretion system, Type IV	Conjugative transfer	IncF plasmid conjugative transfer surface exclusion protein TraS	3	0	0.000124428	0	0.376177
Membrane Transport	Protein and nucleoprotein secretion system, Type IV	Conjugative transfer	IncF plasmid conjugative transfer mating signal transduction protein TraM	3	0	0.000124428	0	0.374689
Membrane Transport	Protein and nucleoprotein secretion system, Type IV	Conjugative transfer	IncF plasmid conjugative transfer pilin protein TraA	3	0	0.000124428	0	0.373127
Membrane Transport	Protein and nucleoprotein secretion system, Type IV	Conjugative transfer	IncF plasmid conjugative transfer protein TraR	3	0	0.000124428	0	0.372179
Membrane Transport	Protein and nucleoprotein secretion system, Type IV	Conjugative transfer	IncF plasmid conjugative transfer protein TraP	3	0	0.000124428	0	0.372093
Membrane Transport	Protein and nucleoprotein secretion system, Type IV	Conjugative transfer	IncF plasmid conjugative transfer protein TraQ	3	0	0.000124428	0	0.372007
Membrane Transport	Protein and nucleoprotein secretion system, Type IV	Conjugative transfer	IncF plasmid conjugative transfer regulator TraY	3	0	0.000124428	0	0.369362
Membrane Transport	Protein and nucleoprotein secretion system, Type IV	Conjugative transfer	Conjugative transfer protein TrbL	2	5	8.29517e-05	0.000211811	0.412121
Membrane Transport	Protein and nucleoprotein secretion system, Type IV	Conjugative transfer	IncF plasmid conjugative transfer protein TrbD	4	1	0.000165903	4.23622e-05	0.521085
Membrane Transport	Protein and nucleoprotein secretion system, Type IV	Conjugative transfer	Conjugative transfer protein TrbC	0	1	0	4.23622e-05	0.653363
Membrane Transport	Protein and nucleoprotein secretion system, Type IV	Conjugative transfer	Conjugative transfer protein PSLT093	0	1	0	4.23622e-05	0.646995
Membrane Transport	Protein and nucleoprotein secretion system, Type IV	Conjugative transfer	IncF plasmid conjugative transfer surface exclusion protein TraT	2	0	8.29517e-05	0	0.643786
Membrane Transport	Protein and nucleoprotein secretion system, Type IV	Conjugative transfer	IncF plasmid conjugative transfer protein TrbI	3	1	0.000124428	4.23622e-05	0.752132
Membrane Transport	Protein and nucleoprotein secretion system, Type IV	Conjugative transfer	IncF plasmid conjugative transfer pilus assembly protein TraV	3	1	0.000124428	4.23622e-05	0.75031
Membrane Transport	Protein and nucleoprotein secretion system, Type IV	Conjugative transfer	IncF plasmid conjugative transfer protein TrbA	2	2	8.29517e-05	8.47244e-05	1
Membrane Transport	Protein and nucleoprotein secretion system, Type IV	Conjugative transfer	IncF plasmid conjugative transfer protein TrbB	1	1	4.14759e-05	4.23622e-05	1
Membrane Transport	Protein and nucleoprotein secretion system, Type IV	Conjugative transfer	IncF plasmid conjugative transfer protein TrbG	1	0	4.14759e-05	0	1
Membrane Transport	Protein and nucleoprotein secretion system, Type IV	Conjugative transfer	IncF plasmid conjugative transfer protein TrbF	1	0	4.14759e-05	0	1
Membrane Transport	Protein and nucleoprotein secretion system, Type IV	Conjugative transfer	IncQ plasmid conjugative transfer protein TraB	1	0	4.14759e-05	0	1
Membrane Transport	Protein and nucleoprotein secretion system, Type IV	Conjugative transfer	Conjugative transfer protein TrbF	1	0	4.14759e-05	0	1
Membrane Transport	Protein and nucleoprotein secretion system, Type IV	Conjugative transfer	IncF plasmid conjugative transfer fertility inhibition protein FinO	1	0	4.14759e-05	0	1
Membrane Transport	Protein and nucleoprotein secretion system, Type IV	Conjugative transfer	YhfA Protein in tra region of some IncF plasmids	3	2	0.000124428	8.47244e-05	1
Clustering-based subsystems	Clustering-based subsystems	Conjugative transfer related cluster	DNA topoisomerase III (EC 5.99.1.2)	2740	4707	0.113644	0.199399	0
Clustering-based subsystems	Clustering-based subsystems	Conjugative transfer related cluster	IncF plasmid conjugative transfer protein TraD	90	18	0.00373283	0.00076252	1.13515e-11
Clustering-based subsystems	Clustering-based subsystems	Conjugative transfer related cluster	IncF plasmid conjugative transfer protein TraG	50	18	0.00207379	0.00076252	0.00050318
Clustering-based subsystems	Clustering-based subsystems	Conjugative transfer related cluster	IncF plasmid conjugative transfer pilus assembly protein TraH	14	2	0.000580662	8.47244e-05	0.0114433
Clustering-based subsystems	Clustering-based subsystems	Conjugative transfer related cluster	Periplasmic thiol:disulfide interchange protein DsbA	16	4	0.000663614	0.000169449	0.0290435
Clustering-based subsystems	Clustering-based subsystems	Conjugative transfer related cluster	IncF plasmid conjugative transfer pilus assembly protein TraF	14	4	0.000580662	0.000169449	0.0663502
Clustering-based subsystems	Clustering-based subsystems	Conjugative transfer related cluster	IncF plasmid conjugative transfer pilus assembly protein TraE	6	0	0.000248855	0	0.0662564
Clustering-based subsystems	Clustering-based subsystems	Conjugative transfer related cluster	IncF plasmid conjugative transfer pilus assembly protein TraC	28	14	0.00116132	0.000593071	0.0884644
Clustering-based subsystems	Clustering-based subsystems	Conjugative transfer related cluster	IncF plasmid conjugative transfer pilus assembly protein TraL	8	2	0.000331807	8.47244e-05	0.19426
Clustering-based subsystems	Clustering-based subsystems	Conjugative transfer related cluster	IncF plasmid conjugative transfer pilus assembly protein TraW	0	2	0	8.47244e-05	0.372755
Clustering-based subsystems	Clustering-based subsystems	Conjugative transfer related cluster	IncF plasmid conjugative transfer protein TrbC	6	2	0.000248855	8.47244e-05	0.417866
Clustering-based subsystems	Clustering-based subsystems	Conjugative transfer related cluster	IncF plasmid conjugative transfer pilus assembly protein TraK	6	2	0.000248855	8.47244e-05	0.417118
Clustering-based subsystems	Clustering-based subsystems	Conjugative transfer related cluster	IncF plasmid conjugative transfer protein TraN	8	12	0.000331807	0.000508346	0.522262
Clustering-based subsystems	Clustering-based subsystems	Conjugative transfer related cluster	IncF plasmid conjugative transfer pilus assembly protein TraB	10	6	0.000414759	0.000254173	0.607014
Clustering-based subsystems	Clustering-based subsystems	Conjugative transfer related cluster	Conjugative transfer transglycosylase	0	1	0	4.23622e-05	0.647521
Clustering-based subsystems	Clustering-based subsystems	Conjugative transfer related cluster	Conjugative transfer protein TraI, relaxase	2	0	8.29517e-05	0	0.630922
Clustering-based subsystems	Clustering-based subsystems	Conjugative transfer related cluster	IncF plasmid conjugative transfer pilus assembly protein TraU	6	4	0.000248855	0.000169449	0.866666
Clustering-based subsystems	Clustering-based subsystems	Conjugative transfer related cluster	Conjugative transfer ATP binding protein	1	0	4.14759e-05	0	1
Phages, Prophages, Transposable elements, Plasmids	Transposable elements	Conjugative transposon, Bacteroidales	Conjugative transposon protein TraM	357	1529	0.0148069	0.0647718	0
Phages, Prophages, Transposable elements, Plasmids	Transposable elements	Conjugative transposon, Bacteroidales	Conjugative transposon protein TraD	29	363	0.0012028	0.0153775	0
Phages, Prophages, Transposable elements, Plasmids	Transposable elements	Conjugative transposon, Bacteroidales	Conjugative transposon protein TraC	23	121	0.000953945	0.00512583	0
Phages, Prophages, Transposable elements, Plasmids	Transposable elements	Conjugative transposon, Bacteroidales	Conjugative transposon protein TraN	758	1637	0.0314387	0.0693469	0
Phages, Prophages, Transposable elements, Plasmids	Transposable elements	Conjugative transposon, Bacteroidales	Conjugative transposon protein TraI	142	650	0.00588957	0.0275354	0
Phages, Prophages, Transposable elements, Plasmids	Transposable elements	Conjugative transposon, Bacteroidales	Conjugative transposon protein TraH	34	204	0.00141018	0.00864189	0
Phages, Prophages, Transposable elements, Plasmids	Transposable elements	Conjugative transposon, Bacteroidales	Conjugative transposon protein TraK	579	1059	0.0240145	0.0448616	0
Phages, Prophages, Transposable elements, Plasmids	Transposable elements	Conjugative transposon, Bacteroidales	Conjugative transposon protein TraJ	383	1252	0.0158853	0.0530375	0
Phages, Prophages, Transposable elements, Plasmids	Transposable elements	Conjugative transposon, Bacteroidales	Conjugative transposon protein TraG	2392	3440	0.0992103	0.145726	0
Phages, Prophages, Transposable elements, Plasmids	Transposable elements	Conjugative transposon, Bacteroidales	Conjugative transposon protein TraA	370	1045	0.0153461	0.0442685	0
Phages, Prophages, Transposable elements, Plasmids	Transposable elements	Conjugative transposon, Bacteroidales	Conjugative transposon protein TraB	1028	445	0.0426372	0.0188512	0
Phages, Prophages, Transposable elements, Plasmids	Transposable elements	Conjugative transposon, Bacteroidales	Putative mobilization protein BF0133	1191	2161	0.0493977	0.0915447	0
Phages, Prophages, Transposable elements, Plasmids	Transposable elements	Conjugative transposon, Bacteroidales	Conjugative transposon protein TraL	15	123	0.000622138	0.00521055	5.61647e-22
Phages, Prophages, Transposable elements, Plasmids	Transposable elements	Conjugative transposon, Bacteroidales	Putative conjugative transposon mobilization protein BF0132	871	1154	0.0361255	0.048886	1.10133e-10
Phages, Prophages, Transposable elements, Plasmids	Transposable elements	Conjugative transposon, Bacteroidales	Conjugative transposon protein TraP	182	296	0.00754861	0.0125392	3.18046e-07
Phages, Prophages, Transposable elements, Plasmids	Transposable elements	Conjugative transposon, Bacteroidales	Conjugative transposon protein TraO	272	400	0.0112814	0.0169449	1.0988e-06
Phages, Prophages, Transposable elements, Plasmids	Transposable elements	Conjugative transposon, Bacteroidales	Conjugative transposon protein TraE	381	492	0.0158023	0.0208422	0.000206055
Phages, Prophages, Transposable elements, Plasmids	Transposable elements	Conjugative transposon, Bacteroidales	Conjugative transposon protein TraF	217	273	0.00900026	0.0115649	0.0170302
Phages, Prophages, Transposable elements, Plasmids	Transposable elements	Conjugative transposon, Bacteroidales	Conjugative transposon protein TraQ	305	355	0.0126501	0.0150386	0.0632186
Phages, Prophages, Transposable elements, Plasmids	Transposable elements	Conjugative transposon, Bacteroidales	hypothetical protein clusted with conjugative transposons, BF0131	481	455	0.0199499	0.0192748	0.748857
Clustering-based subsystems	Clustering-based subsystems	Conserved cluster around acetyltransferase YpeA in Enterobacteria	Predicted outer membrane lipoprotein YfeY	12	0	0.00049771	0	0.00163646
Clustering-based subsystems	Clustering-based subsystems	Conserved cluster around acetyltransferase YpeA in Enterobacteria	Predicted iron-dependent peroxidase, Dyp-type family	32	62	0.00132723	0.00262646	0.00539529
Clustering-based subsystems	Clustering-based subsystems	Conserved cluster around acetyltransferase YpeA in Enterobacteria	Inner membrane protein YfeZ	5	1	0.000207379	4.23622e-05	0.340822
Clustering-based subsystems	Clustering-based subsystems	Conserved cluster around acetyltransferase YpeA in Enterobacteria	Acetyltransferase YpeA	2	1	8.29517e-05	4.23622e-05	1
Carbohydrates	Carbohydrates	Conserved cluster around inner membrane protein gene yghQ, probably involved in polysaccharide biosynthesis	Transcriptional regulator, YtfJ-family	4	0	0.000165903	0	0.213364
Carbohydrates	Carbohydrates	Conserved cluster around inner membrane protein gene yghQ, probably involved in polysaccharide biosynthesis	Permease Ygh-P2, YjgP/YjgQ family	5	1	0.000207379	4.23622e-05	0.341482
Carbohydrates	Carbohydrates	Conserved cluster around inner membrane protein gene yghQ, probably involved in polysaccharide biosynthesis	Permease Ygh-P1, YjgP/YjgQ family	5	1	0.000207379	4.23622e-05	0.340164
Carbohydrates	Carbohydrates	Conserved cluster around inner membrane protein gene yghQ, probably involved in polysaccharide biosynthesis	Conserved ATP-binding protein YghS	4	1	0.000165903	4.23622e-05	0.520524
Carbohydrates	Carbohydrates	Conserved cluster around inner membrane protein gene yghQ, probably involved in polysaccharide biosynthesis	Conserved hypothetical TPR repeat protein, clustered with yghQ	3	1	0.000124428	4.23622e-05	0.75017
Carbohydrates	Carbohydrates	Conserved cluster around inner membrane protein gene yghQ, probably involved in polysaccharide biosynthesis	Conserved protein YghT, with nucleoside triphosphate hydrolase domain	3	1	0.000124428	4.23622e-05	0.748497
Carbohydrates	Carbohydrates	Conserved cluster around inner membrane protein gene yghQ, probably involved in polysaccharide biosynthesis	Inner membrane protein YghQ, probably involved in polysaccharide biosynthesis	4	2	0.000165903	8.47244e-05	0.807155
Carbohydrates	Carbohydrates	Conserved cluster around inner membrane protein gene yghQ, probably involved in polysaccharide biosynthesis	Conserved protein YghR, with nucleoside triphosphate hydrolase domain	4	2	0.000165903	8.47244e-05	0.806274
Clustering-based subsystems	Clustering-based subsystems	Conserved cluster in Enterobacteriaceae downstream from YqjA, a DedA family protein	DedA family inner membrane protein YqjA	10	0	0.000414759	0	0.00572093
Clustering-based subsystems	Clustering-based subsystems	Conserved cluster in Enterobacteriaceae downstream from YqjA, a DedA family protein	Uncharacterized protein YqjB	8	0	0.000331807	0	0.0199753
Clustering-based subsystems	Clustering-based subsystems	Conserved cluster in Enterobacteriaceae downstream from YqjA, a DedA family protein	LysR-family transcriptional regulator YhaJ	10	1	0.000414759	4.23622e-05	0.0287953
Clustering-based subsystems	Clustering-based subsystems	Conserved cluster in Enterobacteriaceae downstream from YqjA, a DedA family protein	Inner membrane protein YqjK	6	0	0.000248855	0	0.0658667
Clustering-based subsystems	Clustering-based subsystems	Conserved cluster in Enterobacteriaceae downstream from YqjA, a DedA family protein	Inner membrane protein YqjE	5	0	0.000207379	0	0.12059
Clustering-based subsystems	Clustering-based subsystems	Conserved cluster in Enterobacteriaceae downstream from YqjA, a DedA family protein	Inner membrane protein YqjF	5	0	0.000207379	0	0.120554
Clustering-based subsystems	Clustering-based subsystems	Conserved cluster in Enterobacteriaceae downstream from YqjA, a DedA family protein	Glutathione S-transferase, omega (EC 2.5.1.18)	24	12	0.000995421	0.000508346	0.123384
Clustering-based subsystems	Clustering-based subsystems	Conserved cluster in Enterobacteriaceae downstream from YqjA, a DedA family protein	Pirin-like protein YhaK	6	1	0.000248855	4.23622e-05	0.20888
Clustering-based subsystems	Clustering-based subsystems	Conserved cluster in Enterobacteriaceae downstream from YqjA, a DedA family protein	Inner membrane protein YhaH	8	3	0.000331807	0.000127087	0.350226
Clustering-based subsystems	Clustering-based subsystems	Conserved cluster in Enterobacteriaceae downstream from YqjA, a DedA family protein	Uncharacterized membrane protein YqjD	3	0	0.000124428	0	0.372437
Clustering-based subsystems	Clustering-based subsystems	Conserved cluster in Enterobacteriaceae downstream from YqjA, a DedA family protein	Uncharacterized protein YhaL	0	1	0	4.23622e-05	0.643728
Clustering-based subsystems	Clustering-based subsystems	Conserved cluster in Enterobacteriaceae downstream from YqjA, a DedA family protein	Inner membrane protein YhaI	2	0	8.29517e-05	0	0.638933
Clustering-based subsystems	Clustering-based subsystems	Conserved cluster in Enterobacteriaceae downstream from YqjA, a DedA family protein	Periplasmic protein YqjC	1	0	4.14759e-05	0	1
Clustering-based subsystems	Clustering-based subsystems	Conserved gene cluster associated with Met-tRNA formyltransferase	Rossmann fold nucleotide-binding protein Smf possibly involved in DNA uptake	1162	768	0.0481949	0.0325342	0
Clustering-based subsystems	Clustering-based subsystems	Conserved gene cluster associated with Met-tRNA formyltransferase	DNA topoisomerase I (EC 5.99.1.2)	6612	5734	0.274238	0.242905	1.27582e-10
Clustering-based subsystems	Clustering-based subsystems	Conserved gene cluster associated with Met-tRNA formyltransferase	Serine/threonine protein kinase PrkC, regulator of stationary phase	1156	862	0.0479461	0.0365162	8.61711e-09
Clustering-based subsystems	Clustering-based subsystems	Conserved gene cluster associated with Met-tRNA formyltransferase	Methionyl-tRNA formyltransferase (EC 2.1.2.9)	2638	2172	0.109413	0.0920107	1.38553e-08
Clustering-based subsystems	Clustering-based subsystems	Conserved gene cluster associated with Met-tRNA formyltransferase	Similar to C-terminal Zn-finger domain of DNA topoisomerase I	25	0	0.0010369	0	3.32626e-07
Clustering-based subsystems	Clustering-based subsystems	Conserved gene cluster associated with Met-tRNA formyltransferase	tRNA:m(5)U-54 MTase gid	1942	1646	0.0805461	0.0697282	7.1906e-05
Clustering-based subsystems	Clustering-based subsystems	Conserved gene cluster associated with Met-tRNA formyltransferase	Protein serine/threonine phosphatase PrpC, regulation of stationary phase	411	293	0.0170466	0.0124121	0.00013763
Clustering-based subsystems	Clustering-based subsystems	Conserved gene cluster associated with Met-tRNA formyltransferase	GTP-sensing transcriptional pleiotropic repressor codY	288	192	0.011945	0.00813354	0.000149062
Clustering-based subsystems	Clustering-based subsystems	Conserved gene cluster associated with Met-tRNA formyltransferase	Ribosomal RNA small subunit methyltransferase B (EC 2.1.1.-)	1530	1298	0.0634581	0.0549861	0.000553544
Clustering-based subsystems	Clustering-based subsystems	Conserved gene cluster associated with Met-tRNA formyltransferase	16S rRNA m(5)C 967 methyltransferase (EC 2.1.1.-)	11	0	0.000456234	0	0.00304409
Clustering-based subsystems	Clustering-based subsystems	Conserved gene cluster associated with Met-tRNA formyltransferase	Ribonuclease HII (EC 3.1.26.4)	2140	1892	0.0887583	0.0801493	0.00387226
Clustering-based subsystems	Clustering-based subsystems	Conserved gene cluster associated with Met-tRNA formyltransferase	50S ribosomal subunit maturation GTPase RbgA (B. subtilis YlqF)	1280	1140	0.0530891	0.0482929	0.0473325
Clustering-based subsystems	Clustering-based subsystems	Conserved gene cluster associated with Met-tRNA formyltransferase	Helicase PriA essential for oriC/DnaA-independent DNA replication	2038	2139	0.0845278	0.0906127	0.0559478
Clustering-based subsystems	Clustering-based subsystems	Conserved gene cluster associated with Met-tRNA formyltransferase	Ribosomal RNA large subunit methyltransferase N (EC 2.1.1.-)	2964	2908	0.122934	0.123189	1
Clustering-based subsystems	Clustering-based subsystems	Conserved gene cluster associated with Met-tRNA formyltransferase	Protein of unknown function Smg	3	2	0.000124428	8.47244e-05	1
Miscellaneous	Plant-Prokaryote DOE project	Conserved gene cluster possibly involved in RNA metabolism	TrmH family tRNA/rRNA methyltransferase YacO (EC 2.1.1.-)	211	133	0.00875141	0.00563417	0.00026715
Miscellaneous	Plant-Prokaryote DOE project	Conserved gene cluster possibly involved in RNA metabolism	Hypothetical protein DUF901, similar to C-terminal domain of ribosome protection-type Tc-resistance proteins	56	34	0.00232265	0.00144031	0.0700633
Miscellaneous	Plant-Prokaryote DOE project	Conserved gene cluster possibly involved in RNA metabolism	COG1939: Ribonuclease III family protein	268	227	0.0111155	0.00961622	0.206498
Miscellaneous	Plant-Prokaryote DOE project	Conserved gene cluster possibly involved in RNA metabolism	DegV family protein in cluster with TrmH family tRNA/rRNA methyltransferase YacO	17	15	0.00070509	0.000635433	0.963015
Cell Division and Cell Cycle	Cell Division and Cell Cycle	Control of cell elongation - division cycle in Bacilli	Penicillin-binding protein 1A/1B (PBP1)	196	80	0.00812927	0.00338898	5.49698e-11
Cell Division and Cell Cycle	Cell Division and Cell Cycle	Control of cell elongation - division cycle in Bacilli	FIG001721: Predicted N6-adenine-specific DNA methylase	530	373	0.0219822	0.0158011	4.87062e-06
Cell Division and Cell Cycle	Cell Division and Cell Cycle	Control of cell elongation - division cycle in Bacilli	Septation ring formation regulator EzrA	44	98	0.00182494	0.0041515	1.66693e-05
Cell Division and Cell Cycle	Cell Division and Cell Cycle	Control of cell elongation - division cycle in Bacilli	FIG005686: hypothetical protein	19	4	0.000788041	0.000169449	0.00745501
Cell Division and Cell Cycle	Cell Division and Cell Cycle	Control of cell elongation - division cycle in Bacilli	Recombination protein RecU	222	168	0.00920764	0.00711685	0.0315426
Cell Division and Cell Cycle	Cell Division and Cell Cycle	Control of cell elongation - division cycle in Bacilli	Chromosome replication initiation protein dnaD	13	3	0.000539186	0.000127087	0.0478041
Cell Division and Cell Cycle	Cell Division and Cell Cycle	Control of cell elongation - division cycle in Bacilli	Cell division protein GpsB, coordinates the switch between cylindrical and septal cell wall synthesis by re-localization of PBP1	16	8	0.000663614	0.000338898	0.248836
Cell Division and Cell Cycle	Cell Division and Cell Cycle	Control of cell elongation - division cycle in Bacilli	Endonuclease III (EC 4.2.99.18)	1456	1406	0.0603889	0.0595613	0.843438
Motility and Chemotaxis	Social motility and nonflagellar swimming in bacteria	Control of Swarming in Vibrio and Shewanella species	Sensory box/GGDEF family protein ScrC (involved in swarmer cell regulation)	10	3	0.000414759	0.000127087	0.167251
Virulence, Disease and Defense	Resistance to antibiotics and toxic compounds	Copper homeostasis	Multicopper oxidase	9	53	0.000373283	0.0022452	2.81017e-08
Virulence, Disease and Defense	Resistance to antibiotics and toxic compounds	Copper homeostasis	Blue copper oxidase CueO precursor	20	6	0.000829517	0.000254173	0.0235313
Virulence, Disease and Defense	Resistance to antibiotics and toxic compounds	Copper homeostasis	Multidrug resistance transporter, Bcr/CflA family	0	3	0	0.000127087	0.209808
Virulence, Disease and Defense	Resistance to antibiotics and toxic compounds	Copper homeostasis	Sensor protein copS (EC 2.7.3.-)	4	0	0.000165903	0	0.214672
Virulence, Disease and Defense	Resistance to antibiotics and toxic compounds	Copper homeostasis	Heavy metal-(Cd/Co/Hg/Pb/Zn)-translocating P-type ATPase:Heavy metal translocating P-type ATPase	13	6	0.000539186	0.000254173	0.27158
Virulence, Disease and Defense	Resistance to antibiotics and toxic compounds	Copper homeostasis	Copper chaperone	8	3	0.000331807	0.000127087	0.35031
Virulence, Disease and Defense	Resistance to antibiotics and toxic compounds	Copper homeostasis	Copper resistance protein D	6	2	0.000248855	8.47244e-05	0.415908
Virulence, Disease and Defense	Resistance to antibiotics and toxic compounds	Copper homeostasis	Copper resistance protein C precursor	0	1	0	4.23622e-05	0.646864
Virulence, Disease and Defense	Resistance to antibiotics and toxic compounds	Copper homeostasis	Transcriptional activator protein CopR	2	0	8.29517e-05	0	0.64033
Virulence, Disease and Defense	Resistance to antibiotics and toxic compounds	Copper homeostasis	Copper resistance protein B	1	1	4.14759e-05	4.23622e-05	1
Virulence, Disease and Defense	Resistance to antibiotics and toxic compounds	Copper homeostasis: copper tolerance	Copper homeostasis protein CutF precursor	12	55	0.00049771	0.00232992	2.70865e-07
Virulence, Disease and Defense	Resistance to antibiotics and toxic compounds	Copper homeostasis: copper tolerance	Periplasmic divalent cation tolerance protein cutA	8	1	0.000331807	4.23622e-05	0.0797874
Virulence, Disease and Defense	Resistance to antibiotics and toxic compounds	Copper homeostasis: copper tolerance	Membrane protein, suppressor for copper-sensitivity ScsB	2	4	8.29517e-05	0.000169449	0.605348
Virulence, Disease and Defense	Resistance to antibiotics and toxic compounds	Copper homeostasis: copper tolerance	Secreted protein, suppressor for copper-sensitivity ScsC	3	1	0.000124428	4.23622e-05	0.748358
Virulence, Disease and Defense	Resistance to antibiotics and toxic compounds	Copper homeostasis: copper tolerance	Cytoplasmic copper homeostasis protein cutC	514	492	0.0213186	0.0208422	0.857938
Virulence, Disease and Defense	Resistance to antibiotics and toxic compounds	Copper homeostasis: copper tolerance	Membrane protein, suppressor for copper-sensitivity ScsD	1	1	4.14759e-05	4.23622e-05	1
Virulence, Disease and Defense	Resistance to antibiotics and toxic compounds	Copper homeostasis: copper tolerance	Suppression of copper sensitivity: putative copper binding protein ScsA	1	0	4.14759e-05	0	1
Cell Wall and Capsule	Gram-Negative cell wall components	Core Oligosaccharide Glycosylation in Pseudomonas	alpha-1,6-rhamnosyltransferase	1	2	4.14759e-05	8.47244e-05	0.751101
Cell Wall and Capsule	Gram-Negative cell wall components	Core Oligosaccharide Glycosylation in Pseudomonas	alpha-1,3-rhamnosyltransferase	5	6	0.000207379	0.000254173	0.882915
Amino Acids and Derivatives	Amino Acids and Derivatives	Creatine and Creatinine Degradation	Creatinine amidohydrolase (EC 3.5.2.10)	52	223	0.00215674	0.00944677	0
Amino Acids and Derivatives	Amino Acids and Derivatives	Creatine and Creatinine Degradation	Cytosine deaminase (EC 3.5.4.1)	394	320	0.0163415	0.0135559	0.0338246
Amino Acids and Derivatives	Amino Acids and Derivatives	Creatine and Creatinine Degradation	N-methylhydantoinase (ATP-hydrolyzing) (EC 3.5.2.14)	206	156	0.00854403	0.0066085	0.0398475
Amino Acids and Derivatives	Amino Acids and Derivatives	Creatine and Creatinine Degradation	N-carbamoylsarcosine amidase (EC 3.5.1.59)	0	3	0	0.000127087	0.209865
Amino Acids and Derivatives	Amino Acids and Derivatives	Creatine and Creatinine Degradation	Cytosine permease	54	41	0.0022397	0.00173685	0.379796
Amino Acids and Derivatives	Amino Acids and Derivatives	Creatine and Creatinine Degradation	Sarcosine dehydrogenase (EC 1.5.99.1)	0	1	0	4.23622e-05	0.642171
Amino Acids and Derivatives	Amino Acids and Derivatives	Creatine and Creatinine Degradation	N-methylhydantoinase B (EC 3.5.2.14)	30	34	0.00124428	0.00144031	0.768559
Amino Acids and Derivatives	Amino Acids and Derivatives	Creatine and Creatinine Degradation	N-methylhydantoinase A (EC 3.5.2.14)	66	60	0.00273741	0.00254173	0.858092
DNA Metabolism	CRISPs	CRISP Cmr Cluster	CRISPR-associated RAMP Cmr4	8	0	0.000331807	0	0.0199358
DNA Metabolism	CRISPs	CRISP Cmr Cluster	CRISPR-associated RAMP Cmr6	4	0	0.000165903	0	0.215016
DNA Metabolism	CRISPs	CRISP Cmr Cluster	CRISPR-associated protein NE0113	0	2	0	8.47244e-05	0.369609
DNA Metabolism	CRISPs	CRISP Cmr Cluster	CRISPR-associated RAMP Cmr2	2	0	8.29517e-05	0	0.642886
DNA Metabolism	CRISPs	CRISP Cmr Cluster	CRISPR-associated protein Cas02710	1	2	4.14759e-05	8.47244e-05	0.751948
DNA Metabolism	CRISPs	CRISPRs	CRISPR-associated helicase Cas3	1350	797	0.0559924	0.0337627	0
DNA Metabolism	CRISPs	CRISPRs	CRISPR-associated RecB family exonuclease Cas4b	413	232	0.0171295	0.00982803	5.06693e-11
DNA Metabolism	CRISPs	CRISPRs	CRISPR-associated RecB family exonuclease Cas4a	169	64	0.00700942	0.00271118	9.36884e-11
DNA Metabolism	CRISPs	CRISPRs	CRISPR-associated protein, TM1801 family	555	427	0.0230191	0.0180887	0.00068532
DNA Metabolism	CRISPs	CRISPRs	CRISPR-associated protein Cas2	323	233	0.0133967	0.00987039	0.00138437
DNA Metabolism	CRISPs	CRISPRs	CRISPR-associated protein, CT1133 family	435	337	0.018042	0.0142761	0.00411571
DNA Metabolism	CRISPs	CRISPRs	CRISPR-associated protein Cas7	0	7	0	0.000296535	0.0188128
DNA Metabolism	CRISPs	CRISPRs	CRISPR-associated protein, CT1134 family	332	289	0.01377	0.0122427	0.25248
DNA Metabolism	CRISPs	CRISPRs	CRISPR-associated protein, SAG0894 family	118	138	0.00489415	0.00584598	0.281634
DNA Metabolism	CRISPs	CRISPRs	CRISPR-associated negative autoregulator	106	123	0.00439644	0.00521055	0.345381
DNA Metabolism	CRISPs	CRISPRs	CRISPR-associated protein, Csn1 family	200	180	0.00829517	0.0076252	0.598554
DNA Metabolism	CRISPs	CRISPRs	CRISPR-associated protein, TM1800 family	33	27	0.0013687	0.00114378	0.701989
DNA Metabolism	CRISPs	CRISPRs	CRISPR-associated protein MTH1087	20	16	0.000829517	0.000677795	0.749447
DNA Metabolism	CRISPs	CRISPRs	CRISPR-associated protein, TM1802 family	2	1	8.29517e-05	4.23622e-05	1
Clustering-based subsystems	Clustering-based subsystems	CTP synthase (EC 6.3.4.2) cluster	Inner membrane protein translocase component YidC, long form	1066	1516	0.0442133	0.0642211	0
Clustering-based subsystems	Clustering-based subsystems	CTP synthase (EC 6.3.4.2) cluster	CTP synthase (EC 6.3.4.2)	6090	5372	0.252588	0.22757	1.39229e-07
Membrane Transport	Protein secretion system, Type VIII (Extracellular nucleation/precipitation pathway, ENP)	Curli production	Transcriptional regulator CsgD for 2nd curli operon	7	0	0.000290331	0	0.036365
Membrane Transport	Protein secretion system, Type VIII (Extracellular nucleation/precipitation pathway, ENP)	Curli production	Major curlin subunit precursor CsgA	5	0	0.000207379	0	0.120302
Membrane Transport	Protein secretion system, Type VIII (Extracellular nucleation/precipitation pathway, ENP)	Curli production	Minor curlin subunit CsgB, nucleation component of curlin monomers	3	0	0.000124428	0	0.376529
Membrane Transport	Protein secretion system, Type VIII (Extracellular nucleation/precipitation pathway, ENP)	Curli production	Curli production assembly/transport component CsgE	3	0	0.000124428	0	0.369532
Membrane Transport	Protein secretion system, Type VIII (Extracellular nucleation/precipitation pathway, ENP)	Curli production	Putative curli production protein CsgC	1	1	4.14759e-05	4.23622e-05	1
Membrane Transport	Protein secretion system, Type VIII (Extracellular nucleation/precipitation pathway, ENP)	Curli production	Curli production assembly/transport component CsgG	4	4	0.000165903	0.000169449	1
Membrane Transport	Protein secretion system, Type VIII (Extracellular nucleation/precipitation pathway, ENP)	Curli production	Curli production assembly/transport component CsgF	1	0	4.14759e-05	0	1
Nitrogen Metabolism	Nitrogen Metabolism	Cyanate hydrolysis	Cyn operon transcriptional activator	24	48	0.000995421	0.00203339	0.0126908
Nitrogen Metabolism	Nitrogen Metabolism	Cyanate hydrolysis	Cyanate hydratase (EC 4.2.1.104)	9	3	0.000373283	0.000127087	0.240331
Nitrogen Metabolism	Nitrogen Metabolism	Cyanate hydrolysis	Transcriptional activator similar to cyn operon regulator	3	0	0.000124428	0	0.371321
Nitrogen Metabolism	Nitrogen Metabolism	Cyanate hydrolysis	Cyanate transport protein CynX	6	2	0.000248855	8.47244e-05	0.417025
Nitrogen Metabolism	Nitrogen Metabolism	Cyanate hydrolysis	Cyanate ABC transporter, ATP-binding protein	6	3	0.000248855	0.000127087	0.631828
Cell Division and Cell Cycle	Cell Division and Cell Cycle	Cyanobacterial Circadian Clock	Clock-associated two-component sensor histidine kinase SasA	0	36	0	0.00152504	7.64608e-11
Cell Division and Cell Cycle	Cell Division and Cell Cycle	Cyanobacterial Circadian Clock	Light dependent period modulator LdpA	6	0	0.000248855	0	0.066761
Cell Division and Cell Cycle	Cell Division and Cell Cycle	Cyanobacterial Circadian Clock	Circadian phase modifier	150	114	0.00622138	0.00482929	0.0939745
Cell Division and Cell Cycle	Cell Division and Cell Cycle	Cyanobacterial Circadian Clock	Circadian clock protein KaiC	0	1	0	4.23622e-05	0.641008
Cell Division and Cell Cycle	Cell Division and Cell Cycle	Cyanobacterial Circadian Clock	Group 2 RNA polymerase sigma factor	7	4	0.000290331	0.000169449	0.676089
Cell Division and Cell Cycle	Cell Division and Cell Cycle	Cyanobacterial Circadian Clock	Circadian input kinase A	17	19	0.00070509	0.000804882	0.855578
Amino Acids and Derivatives	Arginine; urea cycle, polyamines	Cyanophycin Metabolism	Asparagine synthetase [glutamine-hydrolyzing] (EC 6.3.5.4)	6222	4926	0.258063	0.208676	0
Amino Acids and Derivatives	Arginine; urea cycle, polyamines	Cyanophycin Metabolism	Cyanophycin synthase (EC 6.3.2.29)(EC 6.3.2.30)	62	28	0.0025715	0.00118614	0.00201251
Amino Acids and Derivatives	Arginine; urea cycle, polyamines	Cyanophycin Metabolism	Cyanophycinase (EC 3.4.15.6)	24	9	0.000995421	0.00038126	0.0327536
Amino Acids and Derivatives	Arginine; urea cycle, polyamines	Cyanophycin Metabolism	Cyanophycinase 2 (EC 3.4.15.6)	0	1	0	4.23622e-05	0.642689
Amino Acids and Derivatives	Arginine; urea cycle, polyamines	Cyanophycin Metabolism	Isoaspartyl dipeptidase (EC 3.4.19.5)	636	622	0.0263786	0.0263493	1
Amino Acids and Derivatives	Lysine, threonine, methionine, and cysteine	Cysteine Biosynthesis	Sulfate adenylyltransferase subunit 1 (EC 2.7.7.4)	1212	1727	0.0502687	0.0731595	0
Amino Acids and Derivatives	Lysine, threonine, methionine, and cysteine	Cysteine Biosynthesis	Adenylylsulfate kinase (EC 2.7.1.25)	246	498	0.0102031	0.0210964	0
Amino Acids and Derivatives	Lysine, threonine, methionine, and cysteine	Cysteine Biosynthesis	Sulfate adenylyltransferase subunit 2 (EC 2.7.7.4)	644	889	0.0267105	0.03766	2.04814e-10
Amino Acids and Derivatives	Lysine, threonine, methionine, and cysteine	Cysteine Biosynthesis	Sulfate transporter, CysZ-type	26	0	0.00107837	0	1.7151e-07
Amino Acids and Derivatives	Lysine, threonine, methionine, and cysteine	Cysteine Biosynthesis	Sulfate permease, Trk-type	28	83	0.00116132	0.00351606	4.8084e-07
Amino Acids and Derivatives	Lysine, threonine, methionine, and cysteine	Cysteine Biosynthesis	Cys regulon transcriptional activator CysB	24	0	0.000995421	0	6.45652e-07
Amino Acids and Derivatives	Lysine, threonine, methionine, and cysteine	Cysteine Biosynthesis	Phosphoadenylyl-sulfate reductase [thioredoxin] (EC 1.8.4.8)	61	21	0.00253003	0.000889606	7.02779e-05
Amino Acids and Derivatives	Lysine, threonine, methionine, and cysteine	Cysteine Biosynthesis	Sulfite reductase [NADPH] hemoprotein beta-component (EC 1.8.1.2)	10	29	0.000414759	0.0012285	0.00589028
Amino Acids and Derivatives	Lysine, threonine, methionine, and cysteine	Cysteine Biosynthesis	Cysteine synthase B (EC 2.5.1.47)	24	7	0.000995421	0.000296535	0.00944334
Amino Acids and Derivatives	Lysine, threonine, methionine, and cysteine	Cysteine Biosynthesis	Serine acetyltransferase (EC 2.3.1.30)	2342	2114	0.0971365	0.0895537	0.0181705
Amino Acids and Derivatives	Lysine, threonine, methionine, and cysteine	Cysteine Biosynthesis	Cysteine synthase A (EC 2.5.1.47)	8	0	0.000331807	0	0.0197101
Amino Acids and Derivatives	Lysine, threonine, methionine, and cysteine	Cysteine Biosynthesis	Sulfite reductase [NADPH] flavoprotein alpha-component (EC 1.8.1.2)	10	19	0.000414759	0.000804882	0.172153
Amino Acids and Derivatives	Lysine, threonine, methionine, and cysteine	Cysteine Biosynthesis	Sulfate permease	1159	1213	0.0480705	0.0513853	0.193283
Amino Acids and Derivatives	Lysine, threonine, methionine, and cysteine	Cysteine Biosynthesis	Sulfate and thiosulfate import ATP-binding protein CysA (EC 3.6.3.25)	529	474	0.0219407	0.0200797	0.275845
Amino Acids and Derivatives	Lysine, threonine, methionine, and cysteine	Cysteine Biosynthesis	Cysteine synthase (EC 2.5.1.47)	3306	3318	0.137119	0.140558	0.45522
Amino Acids and Derivatives	Lysine, threonine, methionine, and cysteine	Cysteine Biosynthesis	Sulfate transport system permease protein CysT	400	365	0.0165903	0.0154622	0.489582
Amino Acids and Derivatives	Lysine, threonine, methionine, and cysteine	Cysteine Biosynthesis	Sulfate and thiosulfate binding protein CysP	46	36	0.00190789	0.00152504	0.513987
Amino Acids and Derivatives	Lysine, threonine, methionine, and cysteine	Cysteine Biosynthesis	Sulfate transport system permease protein CysW	339	352	0.0140603	0.0149115	0.616335
Virulence, Disease and Defense	Toxins and superantigens	Cytolethal distending toxins	Virulence protein MsgA	1	0	4.14759e-05	0	1
Virulence, Disease and Defense	Invasion and intracellular resistance	Cytolysin and Lipase operon in Vibrio	Lipase precursor (EC 3.1.1.3)	10	4	0.000414759	0.000169449	0.287895
Virulence, Disease and Defense	Invasion and intracellular resistance	Cytolysin and Lipase operon in Vibrio	Metalloprotease, putative zinc-binding domain	6	2	0.000248855	8.47244e-05	0.416279
Regulation and Cell signaling	Regulation and Cell signaling	CytR regulation	Cyclic AMP receptor protein	39	0	0.00161756	0	3.12339e-11
Regulation and Cell signaling	Regulation and Cell signaling	CytR regulation	Transcriptional (co)regulator CytR	211	137	0.00875141	0.00580362	0.000676678
Cell Wall and Capsule	Gram-Positive cell wall components	D-Alanyl Lipoteichoic Acid Biosynthesis	D-alanyl transfer protein DltB	146	62	0.00605548	0.00262646	7.50796e-08
Cell Wall and Capsule	Gram-Positive cell wall components	D-Alanyl Lipoteichoic Acid Biosynthesis	Poly(glycerophosphate chain) D-alanine transfer protein DltD	92	36	0.00381578	0.00152504	6.63218e-06
Cell Wall and Capsule	Gram-Positive cell wall components	D-Alanyl Lipoteichoic Acid Biosynthesis	D-alanine--poly(phosphoribitol) ligase subunit 2 (EC 6.1.1.13)	32	12	0.00132723	0.000508346	0.0103545
Cell Wall and Capsule	Gram-Positive cell wall components	D-Alanyl Lipoteichoic Acid Biosynthesis	D-alanine--poly(phosphoribitol) ligase subunit 1 (EC 6.1.1.13)	282	270	0.0116962	0.0114378	0.932886
Carbohydrates	Monosaccharides	D-allose utilization	D-allose ABC transporter, permease component	19	6	0.000788041	0.000254173	0.0348291
Carbohydrates	Monosaccharides	D-allose utilization	D-allulose-6-phosphate 3-epimerase (EC 5.1.3.-), row_id 846	53	30	0.00219822	0.00127087	0.0445344
Carbohydrates	Monosaccharides	D-allose utilization	D-allulose-6-phosphate 3-epimerase (EC 5.1.3.-), row_id 1016	5	14	0.000207379	0.000593071	0.079988
Carbohydrates	Monosaccharides	D-allose utilization	PTS system, D-allose-specific IIC component (EC 2.7.1.69)	23	11	0.000953945	0.000465984	0.113989
Carbohydrates	Monosaccharides	D-allose utilization	PTS system, D-allose-specific IIA component (EC 2.7.1.69)	23	11	0.000953945	0.000465984	0.113954
Carbohydrates	Monosaccharides	D-allose utilization	PTS system, D-allose-specific IIB component (EC 2.7.1.69)	23	11	0.000953945	0.000465984	0.113919
Carbohydrates	Monosaccharides	D-allose utilization	Transcriptional regulator of D-allose utilization, RpiR family	4	0	0.000165903	0	0.213082
Carbohydrates	Monosaccharides	D-allose utilization	D-allose-6-phosphate isomerase (EC 5.3.1.-)	106	84	0.00439644	0.00355842	0.271726
Carbohydrates	Monosaccharides	D-allose utilization	D-allose ABC transporter, ATPase component	47	36	0.00194937	0.00152504	0.451341
Carbohydrates	Monosaccharides	D-allose utilization	D-allose ABC transporter, substrate-binding component	18	12	0.000746565	0.000508346	0.506232
Carbohydrates	Monosaccharides	D-allose utilization	Transcriptional regulator of D-allose utilization, LacI family	12	8	0.00049771	0.000338898	0.628786
Carbohydrates	Monosaccharides	D-allose utilization	D-allose kinase (EC 2.7.1.55)	10	7	0.000414759	0.000296535	0.751
Nucleosides and Nucleotides	Purines	De Novo Purine Biosynthesis	Phosphoribosylamine--glycine ligase (EC 6.3.4.13)	1762	1501	0.0730805	0.0635857	0.000291466
Nucleosides and Nucleotides	Purines	De Novo Purine Biosynthesis	Phosphoribosylformylglycinamidine synthase, PurS subunit (EC 6.3.5.3)	27	62	0.00111985	0.00262646	0.000634278
Nucleosides and Nucleotides	Purines	De Novo Purine Biosynthesis	Adenylosuccinate lyase (EC 4.3.2.2)	3780	3400	0.156779	0.144031	0.00116935
Nucleosides and Nucleotides	Purines	De Novo Purine Biosynthesis	IMP cyclohydrolase (EC 3.5.4.10)	1109	1198	0.0459967	0.0507499	0.0439016
Nucleosides and Nucleotides	Purines	De Novo Purine Biosynthesis	Phosphoribosylaminoimidazole carboxylase catalytic subunit (EC 4.1.1.21)	646	557	0.0267934	0.0235957	0.0640458
Nucleosides and Nucleotides	Purines	De Novo Purine Biosynthesis	Phosphoribosylglycinamide formyltransferase 2 (EC 2.1.2.-)	440	491	0.0182494	0.0207998	0.0990043
Nucleosides and Nucleotides	Purines	De Novo Purine Biosynthesis	PurR: transcription regulator associated with purine metabolism	17	7	0.00070509	0.000296535	0.121355
Nucleosides and Nucleotides	Purines	De Novo Purine Biosynthesis	Phosphoribosylaminoimidazole carboxylase ATPase subunit (EC 4.1.1.21)	274	231	0.0113644	0.00978567	0.183341
Nucleosides and Nucleotides	Purines	De Novo Purine Biosynthesis	YabJ, a purine regulatory protein and member of the highly conserved YjgF family	21	33	0.000870993	0.00139795	0.200968
Nucleosides and Nucleotides	Purines	De Novo Purine Biosynthesis	Phosphoribosylformylglycinamidine synthase, synthetase subunit (EC 6.3.5.3)	5099	4870	0.211485	0.206304	0.339696
Nucleosides and Nucleotides	Purines	De Novo Purine Biosynthesis	Phosphoribosylformylglycinamidine synthase, glutamine amidotransferase subunit (EC 6.3.5.3)	5036	4811	0.208872	0.203805	0.349814
Nucleosides and Nucleotides	Purines	De Novo Purine Biosynthesis	IMP cyclohydrolase (EC 3.5.4.10) [alternate form]	7	3	0.000290331	0.000127087	0.484977
Nucleosides and Nucleotides	Purines	De Novo Purine Biosynthesis	Phosphoribosylaminoimidazolecarboxamide formyltransferase [alternate form]	7	6	0.000290331	0.000254173	1
Nucleosides and Nucleotides	Pyrimidines	De Novo Pyrimidine Synthesis	Uracil permease	1363	1059	0.0565316	0.0448616	9.33684e-08
Nucleosides and Nucleotides	Pyrimidines	De Novo Pyrimidine Synthesis	Pyrimidine operon regulatory protein PyrR	190	127	0.00788041	0.00538	0.00295294
Nucleosides and Nucleotides	Pyrimidines	De Novo Pyrimidine Synthesis	Orotidine 5'-phosphate decarboxylase (EC 4.1.1.23)	1430	1347	0.0593105	0.0570619	0.453395
Nucleosides and Nucleotides	Pyrimidines	De Novo Pyrimidine Synthesis	Carbamoyl-phosphate synthase large chain A (EC 6.3.5.5)	3	5	0.000124428	0.000211811	0.629175
Nucleosides and Nucleotides	Pyrimidines	De Novo Pyrimidine Synthesis	Aspartate carbamoyltransferase regulatory chain (PyrI)	352	362	0.0145995	0.0153351	0.662877
Miscellaneous	Miscellaneous	DedA family of inner membrane proteins	DedA family inner membrane protein YdjZ	55	10	0.00228117	0.000423622	7.54512e-08
Miscellaneous	Miscellaneous	DedA family of inner membrane proteins	DedA protein	396	261	0.0164244	0.0110565	3.16023e-06
Miscellaneous	Miscellaneous	DedA family of inner membrane proteins	DedA family inner membrane protein YabI	11	0	0.000456234	0	0.0030529
Miscellaneous	Miscellaneous	DedA family of inner membrane proteins	DedA family inner membrane protein YghB	12	1	0.00049771	4.23622e-05	0.00959379
Miscellaneous	Miscellaneous	DedA family of inner membrane proteins	DedA family inner membrane protein YdjX	12	2	0.00049771	8.47244e-05	0.0312707
Miscellaneous	Miscellaneous	DedA family of inner membrane proteins	DedA family inner membrane protein YohD	2	1	8.29517e-05	4.23622e-05	1
Carbohydrates	Central carbohydrate metabolism	Dehydrogenase complexes	Dihydrolipoamide acetyltransferase component (E2) of acetoin dehydrogenase complex (EC 2.3.1.-)	43	141	0.00178346	0.00597307	6.81559e-13
Carbohydrates	Central carbohydrate metabolism	Dehydrogenase complexes	Acetoin dehydrogenase E1 component beta-subunit (EC 1.2.4.-)	151	268	0.00626285	0.0113531	1.98077e-08
Carbohydrates	Central carbohydrate metabolism	Dehydrogenase complexes	Dihydrolipoamide dehydrogenase of acetoin dehydrogenase (EC 1.8.1.4)	66	150	0.00273741	0.00635433	2.5678e-08
Carbohydrates	Central carbohydrate metabolism	Dehydrogenase complexes	Acetoin dehydrogenase E1 component alpha-subunit (EC 1.2.4.-)	149	259	0.0061799	0.0109718	9.57528e-08
Carbohydrates	Central carbohydrate metabolism	Dehydrogenase complexes	Pyruvate dehydrogenase E1 component alpha subunit (EC 1.2.4.1)	28	86	0.00116132	0.00364315	1.4129e-07
Carbohydrates	Central carbohydrate metabolism	Dehydrogenase complexes	Dihydrolipoamide dehydrogenase of 2-oxoglutarate dehydrogenase (EC 1.8.1.4)	310	210	0.0128575	0.00889606	0.000152117
Carbohydrates	Central carbohydrate metabolism	Dehydrogenase complexes	Cytosol aminopeptidase PepA (EC 3.4.11.1)	302	234	0.0125257	0.00991276	0.0200053
Carbohydrates	Central carbohydrate metabolism	Dehydrogenase complexes	2-oxoglutarate dehydrogenase E1 component (EC 1.2.4.2)	108	134	0.00447939	0.00567653	0.140521
Carbohydrates	Central carbohydrate metabolism	Dehydrogenase complexes	Dihydrolipoamide acetyltransferase component of pyruvate dehydrogenase complex (EC 2.3.1.12)	52	70	0.00215674	0.00296535	0.174468
Carbohydrates	Central carbohydrate metabolism	Dehydrogenase complexes	(Pyruvate) Oxoisovalerate Dehydrogenase Alpha & Beta Fusion like	0	1	0	4.23622e-05	0.65256
Carbohydrates	Central carbohydrate metabolism	Dehydrogenase complexes	Dihydrolipoamide succinyltransferase component (E2) of 2-oxoglutarate dehydrogenase complex (EC 2.3.1.61)	46	48	0.00190789	0.00203339	0.942248
Carbohydrates	Central carbohydrate metabolism	Dehydrogenase complexes	Pyruvate dehydrogenase E1 component beta subunit (EC 1.2.4.1)	26	24	0.00107837	0.00101669	1
Carbohydrates	Central carbohydrate metabolism	Dehydrogenase complexes	Leucine-, isoleucine-, valine-, threonine-, and alanine-binding protein	5	5	0.000207379	0.000211811	1
Nitrogen Metabolism	Nitrogen Metabolism	Denitrification	Nitrite reductase accessory protein NirV	52	0	0.00215674	0	5.17791e-15
Nitrogen Metabolism	Nitrogen Metabolism	Denitrification	Copper-containing nitrite reductase (EC 1.7.2.1)	3	50	0.000124428	0.00211811	1.5622e-11
Nitrogen Metabolism	Nitrogen Metabolism	Denitrification	Nitric oxide reductase activation protein NorQ	72	129	0.00298626	0.00546472	0.000145803
Nitrogen Metabolism	Nitrogen Metabolism	Denitrification	Nitric oxide reductase activation protein NorD	44	75	0.00182494	0.00317717	0.0108659
Nitrogen Metabolism	Nitrogen Metabolism	Denitrification	Nitrous oxide reductase maturation protein, outer-membrane lipoprotein NosL	0	3	0	0.000127087	0.209752
Nitrogen Metabolism	Nitrogen Metabolism	Denitrification	Nitrous-oxide reductase (EC 1.7.99.6)	10	4	0.000414759	0.000169449	0.288253
Nitrogen Metabolism	Nitrogen Metabolism	Denitrification	Nitrous oxide reductase maturation protein NosF (ATPase)	14	19	0.000580662	0.000804882	0.532188
Nitrogen Metabolism	Nitrogen Metabolism	Denitrification	Nitrous oxide reductase maturation protein NosR	0	1	0	4.23622e-05	0.654571
Nitrogen Metabolism	Nitrogen Metabolism	Denitrification	NnrS protein involved in response to NO	2	0	8.29517e-05	0	0.640203
Nitrogen Metabolism	Nitrogen Metabolism	Denitrification	Nitrous oxide reductase maturation transmembrane protein NosY	3	3	0.000124428	0.000127087	1
Nitrogen Metabolism	Nitrogen Metabolism	Denitrification	Nitric-oxide reductase subunit C (EC 1.7.99.7)	1	0	4.14759e-05	0	1
Nitrogen Metabolism	Nitrogen Metabolism	Denitrification	Nitrous oxide reductase maturation protein NosD	3	2	0.000124428	8.47244e-05	1
Nitrogen Metabolism	Nitrogen Metabolism	Denitrification	Nitric-oxide reductase (EC 1.7.99.7), quinol-dependent	6	6	0.000248855	0.000254173	1
Carbohydrates	Monosaccharides	Deoxyribose and Deoxynucleoside Catabolism	Putative deoxyribonuclease YjjV	25	131	0.0010369	0.00554945	0
Carbohydrates	Monosaccharides	Deoxyribose and Deoxynucleoside Catabolism	Pyrimidine-nucleoside phosphorylase (EC 2.4.2.2)	654	394	0.0271252	0.0166907	1.22238e-13
Carbohydrates	Monosaccharides	Deoxyribose and Deoxynucleoside Catabolism	Deoxyribonucleoside regulator DeoR (transcriptional repressor)	52	9	0.00215674	0.00038126	1.12364e-07
Carbohydrates	Monosaccharides	Deoxyribose and Deoxynucleoside Catabolism	Nucleoside permease NupC	86	31	0.00356692	0.00131323	3.15998e-06
Carbohydrates	Monosaccharides	Deoxyribose and Deoxynucleoside Catabolism	Thymidine phosphorylase (EC 2.4.2.4)	62	25	0.0025715	0.00105906	0.000485216
Carbohydrates	Monosaccharides	Deoxyribose and Deoxynucleoside Catabolism	Putative deoxyribose-specific ABC transporter, permease protein	98	147	0.00406463	0.00622724	0.00362817
Carbohydrates	Monosaccharides	Deoxyribose and Deoxynucleoside Catabolism	Deoxyribose-phosphate aldolase (EC 4.1.2.4)	930	1030	0.0385726	0.0436331	0.0177942
Carbohydrates	Monosaccharides	Deoxyribose and Deoxynucleoside Catabolism	Deoxyribose operon repressor, DeoR family	8	0	0.000331807	0	0.0199832
Carbohydrates	Monosaccharides	Deoxyribose and Deoxynucleoside Catabolism	Phosphopentomutase (EC 5.4.2.7)	1261	1132	0.0523011	0.047954	0.0737697
Carbohydrates	Monosaccharides	Deoxyribose and Deoxynucleoside Catabolism	Purine nucleoside phosphorylase (EC 2.4.2.1)	1772	1704	0.0734952	0.0721852	0.738822
Carbohydrates	Monosaccharides	Deoxyribose and Deoxynucleoside Catabolism	Putative deoxyribose-specific ABC transporter, ATP-binding protein	226	227	0.00937354	0.00961622	0.929789
Carbohydrates	Monosaccharides	D-galactarate, D-glucarate and D-glycerate catabolism	D-glycerate transporter (predicted)	149	88	0.0061799	0.00372787	0.000614695
Carbohydrates	Monosaccharides	D-galactarate, D-glucarate and D-glycerate catabolism	2-dehydro-3-deoxyglucarate aldolase (EC 4.1.2.20)	13	0	0.000539186	0	0.000856021
Carbohydrates	Monosaccharides	D-galactarate, D-glucarate and D-glycerate catabolism	D-glucarate permease	20	3	0.000829517	0.000127087	0.00163525
Carbohydrates	Monosaccharides	D-galactarate, D-glucarate and D-glycerate catabolism	D-galactarate permease	11	0	0.000456234	0	0.00304702
Carbohydrates	Monosaccharides	D-galactarate, D-glucarate and D-glycerate catabolism	Sugar diacid utilization regulator SdaR	621	510	0.0257565	0.0216047	0.00978014
Carbohydrates	Monosaccharides	D-galactarate, D-glucarate and D-glycerate catabolism	Predicted D-glucarate or D-galactorate regulator, GntR family	12	9	0.00049771	0.00038126	0.786613
Carbohydrates	Monosaccharides	D-galactarate, D-glucarate and D-glycerate catabolism	Glucarate dehydratase (EC 4.2.1.40)	48	42	0.00199084	0.00177921	0.792475
Carbohydrates	Monosaccharides	D-galactonate catabolism	D-galactonate transporter	39	7	0.00161756	0.000296535	8.99842e-06
Carbohydrates	Monosaccharides	D-galactonate catabolism	2-dehydro-3-deoxyphosphogalactonate aldolase (EC 4.1.2.21)	10	1	0.000414759	4.23622e-05	0.0287735
Carbohydrates	Monosaccharides	D-galactonate catabolism	D-Galactonate repressor DgoR	10	2	0.000414759	8.47244e-05	0.0792834
Carbohydrates	Monosaccharides	D-galactonate catabolism	Galactonate dehydratase (EC 4.2.1.6)	15	28	0.000622138	0.00118614	0.0937424
Carbohydrates	Monosaccharides	D-galactonate catabolism	D-galactonate regulator, IclR family	0	1	0	4.23622e-05	0.65511
Carbohydrates	Monosaccharides	D-galactonate catabolism	2-dehydro-3-deoxygalactonokinase (EC 2.7.1.58)	5	3	0.000207379	0.000127087	0.842891
Carbohydrates	Monosaccharides	D-Galacturonate and D-Glucuronate Utilization	Rhamnogalacturonides degradation protein RhiN	917	1461	0.0380334	0.0618912	0
Carbohydrates	Monosaccharides	D-Galacturonate and D-Glucuronate Utilization	Pectin degradation protein KdgF	0	116	0	0.00491402	4.051e-35
Carbohydrates	Monosaccharides	D-Galacturonate and D-Glucuronate Utilization	Hexuronate transporter	271	476	0.01124	0.0201644	5.86315e-14
Carbohydrates	Monosaccharides	D-Galacturonate and D-Glucuronate Utilization	Hexuronate utilization operon transcriptional repressor ExuR	123	45	0.00510153	0.0019063	1.98317e-08
Carbohydrates	Monosaccharides	D-Galacturonate and D-Glucuronate Utilization	Altronate hydrolase (EC 4.2.1.7)	1020	767	0.0423054	0.0324918	1.81006e-07
Carbohydrates	Monosaccharides	D-Galacturonate and D-Glucuronate Utilization	Exopolygalacturonate lyase (EC 4.2.2.9)	28	2	0.00116132	8.47244e-05	4.33149e-06
Carbohydrates	Monosaccharides	D-Galacturonate and D-Glucuronate Utilization	Pectinesterase (EC 3.1.1.11)	18	2	0.000746565	8.47244e-05	0.00138211
Carbohydrates	Monosaccharides	D-Galacturonate and D-Glucuronate Utilization	Uxu operon transcriptional regulator	12	0	0.00049771	0	0.00163309
Carbohydrates	Monosaccharides	D-Galacturonate and D-Glucuronate Utilization	Fructuronate transporter GntP	20	4	0.000829517	0.000169449	0.00468877
Carbohydrates	Monosaccharides	D-Galacturonate and D-Glucuronate Utilization	2-keto-3-deoxygluconate permease (KDG permease)	107	73	0.00443792	0.00309244	0.0454093
Carbohydrates	Monosaccharides	D-Galacturonate and D-Glucuronate Utilization	Predicted D-glucuronide-specific TRAP transporter, substrate-binding component	40	25	0.00165903	0.00105906	0.174444
Carbohydrates	Monosaccharides	D-Galacturonate and D-Glucuronate Utilization	Transcriptional regulator KdgR, KDG operon repressor	20	10	0.000829517	0.000423622	0.17791
Carbohydrates	Monosaccharides	D-Galacturonate and D-Glucuronate Utilization	2-deoxy-D-gluconate 3-dehydrogenase (EC 1.1.1.125)	903	818	0.0374527	0.0346523	0.198099
Carbohydrates	Monosaccharides	D-Galacturonate and D-Glucuronate Utilization	2-dehydro-3-deoxy-D-gluconate 5-dehydrogenase (EC 1.1.1.127)	4	0	0.000165903	0	0.213477
Carbohydrates	Monosaccharides	D-Galacturonate and D-Glucuronate Utilization	4-deoxy-L-threo-5-hexosulose-uronate ketol-isomerase (EC 5.3.1.17)	764	787	0.0316876	0.0333391	0.467652
Carbohydrates	Monosaccharides	D-Galacturonate and D-Glucuronate Utilization	Galacturan 1,4-alpha-galacturonidase (EC 3.2.1.67)	0	1	0	4.23622e-05	0.64884
Carbohydrates	Monosaccharides	D-Galacturonate and D-Glucuronate Utilization	Oligogalacturonate lyase (EC 4.2.2.6)	2	0	8.29517e-05	0	0.629443
Carbohydrates	Monosaccharides	D-Galacturonate and D-Glucuronate Utilization	Predicted D-glucuronide-specific TRAP transporter, small transmembrane component	11	14	0.000456234	0.000593071	0.680389
Carbohydrates	Monosaccharides	D-Galacturonate and D-Glucuronate Utilization	Altronate oxidoreductase (EC 1.1.1.58)	544	513	0.0225629	0.0217318	0.690196
Carbohydrates	Monosaccharides	D-Galacturonate and D-Glucuronate Utilization	Predicted D-glucuronide-specific TRAP transporter, large transmembrane component	73	78	0.00302774	0.00330425	0.771142
Carbohydrates	Monosaccharides	D-Galacturonate and D-Glucuronate Utilization	D-galactarate dehydratase (EC 4.2.1.42)	26	22	0.00107837	0.000931968	0.83687
Carbohydrates	Monosaccharides	D-Galacturonate and D-Glucuronate Utilization	Glucuronide permease	60	58	0.00248855	0.00245701	1
Carbohydrates	Monosaccharides	D-Galacturonate and D-Glucuronate Utilization	Pectin lyase (EC 4.2.2.10)	3	3	0.000124428	0.000127087	1
Carbohydrates	Monosaccharides	D-Galacturonate and D-Glucuronate Utilization	5-dehydro-4-deoxyglucarate dehydratase (EC 4.2.1.41)	1	0	4.14759e-05	0	1
Carbohydrates	Monosaccharides	D-gluconate and ketogluconates metabolism	Gluconate transporter family protein	208	93	0.00862698	0.00393968	6.79806e-10
Carbohydrates	Monosaccharides	D-gluconate and ketogluconates metabolism	Gluconate permease	257	138	0.0106593	0.00584598	4.56562e-08
Carbohydrates	Monosaccharides	D-gluconate and ketogluconates metabolism	Low-affinity gluconate/H+ symporter GntU	344	236	0.0142677	0.00999748	0.000106859
Carbohydrates	Monosaccharides	D-gluconate and ketogluconates metabolism	Gluconate utilization system Gnt-I transcriptional repressor	22	2	0.000912469	8.47244e-05	0.00014474
Carbohydrates	Monosaccharides	D-gluconate and ketogluconates metabolism	High-affinity gluconate transporter GntT	40	16	0.00165903	0.000677795	0.00558615
Carbohydrates	Monosaccharides	D-gluconate and ketogluconates metabolism	2,5-diketo-D-gluconate reductase A (EC 1.1.1.274)	16	4	0.000663614	0.000169449	0.0289449
Carbohydrates	Monosaccharides	D-gluconate and ketogluconates metabolism	L-idonate, D-gluconate, 5-keto-D-gluconate transporter	6	0	0.000248855	0	0.0658883
Carbohydrates	Monosaccharides	D-gluconate and ketogluconates metabolism	2,5-diketo-D-gluconic acid reductase B (EC 1.1.1.274)	10	2	0.000414759	8.47244e-05	0.0793339
Carbohydrates	Monosaccharides	D-gluconate and ketogluconates metabolism	5-keto-D-gluconate 5-reductase (EC 1.1.1.69)	17	9	0.00070509	0.00038126	0.27412
Carbohydrates	Monosaccharides	D-gluconate and ketogluconates metabolism	Gluconate 2-dehydrogenase (EC 1.1.99.3), membrane-bound, gamma subunit	0	2	0	8.47244e-05	0.373373
Carbohydrates	Monosaccharides	D-gluconate and ketogluconates metabolism	Positive regulator of L-idonate catabolism	3	0	0.000124428	0	0.370126
Carbohydrates	Monosaccharides	D-gluconate and ketogluconates metabolism	Predicted gluconate TRAP family transporter, DctM subunit	0	1	0	4.23622e-05	0.654034
Carbohydrates	Monosaccharides	D-gluconate and ketogluconates metabolism	2-ketoaldonate reductase, broad specificity (EC 1.1.1.215) (EC 1.1.1.-)	6	8	0.000248855	0.000338898	0.734553
Carbohydrates	Monosaccharides	D-gluconate and ketogluconates metabolism	L-idonate 5-dehydrogenase (EC 1.1.1.264)	7	5	0.000290331	0.000211811	0.88457
Carbohydrates	Monosaccharides	D-gluconate and ketogluconates metabolism	Gluconate 2-dehydrogenase (EC 1.1.99.3), membrane-bound, flavoprotein	2	2	8.29517e-05	8.47244e-05	1
[truncated: 4,445 more rows]
